# Supplementary material for: Associations of Blood Pressure with Body Composition among Afro-Caribbean Children in Barbados
Source: PLoS One. 2015 Mar 27;10(3):e0121107. doi: 10.1371/journal.pone.0121107 (PMC4376905; doi:10.1371/journal.pone.0121107)
Supplement: S1 Table — (XLS) [file pone.0121107.s001.xls]

## Sheet: Variables
id	dob	Date	School	Cluster	sex	age	agemos	ht	Wt	bmi	wtstatus2	wtstatus3	wtstatus	Wtstatusoverwt	Wtstatusobese	Fatpercent	Fatpercentclasey2011	FFMclasey2011	FMclasey2011	FFMperBMIunit	systolic	diastolic	Pulse	SPBcategory	DBPcategory	Hypertension	Hypertension3	ElevatedSBP	ElevatedDBP	ElevateBP	Twinstatus	Schooltype	Race	Ht1	Ht2	Impedance	tbw	Normalhighnormal	DBPNormalhigh	DBPhighnormalnormal	SBPhighnormalnormal	SBPhighvsnormal	DBPhighvsnormal	Highbpvsothers	MeanarterialP	recumbnt	length	stature	v_agemos1
1	2000-11-06	2010-09-14	1	1	2	9.85352	118.271	150.3	53	23.4616	1	3	4	#NULL!	2	35.3	#NULL!	#NULL!	#NULL!	#NULL!	#NULL!	#NULL!	#NULL!	#NULL!	#NULL!	#NULL!	#NULL!	#NULL!	#NULL!	#NULL!	0	2	1	150.3	150.3	#NULL!	25.1	#NULL!	#NULL!	#NULL!	#NULL!	#NULL!	#NULL!	#NULL!	#NULL!	0	#NULL!	150.3	117.5
2	2001-09-07	2010-09-14	1	1	1	9.01848	108.248	131.7	29.2	16.8349	0	1	2	1	1	15.4	14.9182	24.8439	4.3561	1.47574	102	69	83	0	0	0	0	0	0	0	0	2	1	131.7	131.7	590	18.1	0	1	1	1	1	1	0	80	0	#NULL!	131.7	107.5
3	2001-05-28	2010-09-14	1	1	1	9.29774	111.6	139	42.5	21.9968	1	2	3	2	#NULL!	29.8	32.1212	28.8485	13.6515	1.31149	112	76	90	0	0	0	0	0	0	0	0	2	1	139	139	580	21.8	0	1	1	1	1	1	0	88	0	#NULL!	139	111.5
4	2001-05-31	2010-09-14	1	1	1	9.28953	111.502	129.6	24.1	14.3485	0	1	1	1	1	9.6	4.60124	22.9911	1.1089	1.60233	98	67	94	0	0	0	0	0	0	0	0	2	1	129.6	129.6	624	16	0	1	1	1	1	1	0	77.3333	0	#NULL!	129.6	111.5
5	2001-01-19	2010-09-14	1	1	1	9.65092	115.84	132.2	27.7	15.8495	0	1	2	1	1	12.1	9.25812	25.1355	2.5645	1.58588	89	61	80	0	0	0	0	0	0	0	0	2	1	132.2	132.2	571	17.8	0	1	1	1	1	1	0	70.3333	0	#NULL!	132.2	115.5
6	2000-10-27	2010-09-14	1	1	2	9.8809	118.6	129.9	25.4	15.0527	0	1	2	1	1	5	6.50669	23.7473	1.6527	1.57761	102	60	80	0	0	0	0	0	0	0	0	2	1	129.9	129.9	595	17.6	0	1	1	1	1	1	0	74	0	#NULL!	129.9	118.5
7	2000-11-14	2010-09-14	1	1	2	9.83162	118.009	149.2	38.1	17.1154	0	1	2	1	1	24.4	20.9257	30.1273	7.9727	1.76024	97	56	67	0	0	0	0	0	0	0	0	2	1	149.2	149.2	649	21.1	0	1	1	1	1	1	0	69.6667	0	#NULL!	149.2	117.5
8	2000-11-16	2010-09-14	1	1	1	9.82615	117.943	138.3	36.6	19.1354	0	1	2	1	1	20.2	22.5735	28.3381	8.2619	1.48093	110	67	76	0	0	0	0	0	0	0	0	2	1	138.3	138.3	555	21.4	0	1	1	1	1	1	0	81.3333	0	#NULL!	138.3	117.5
9	2001-02-21	2010-09-14	1	1	2	9.56057	114.755	132.4	23.9	13.634	0	1	1	1	1	10.9	10.5477	21.3791	2.5209	1.56808	103	72	92	0	0	0	0	0	0	0	0	2	1	132.4	132.4	763	15.6	0	1	1	1	1	1	0	82.3333	0	#NULL!	132.4	114.5
10	2000-09-24	2010-09-14	1	1	1	9.97125	119.685	156.4	47.7	19.5005	1	2	3	2	#NULL!	22.1	24.5155	36.0061	11.6939	1.84642	109	63	82	0	0	0	0	0	0	0	0	2	1	156.4	156.4	503	27.2	0	1	1	1	1	1	0	78.3333	0	#NULL!	156.4	119.5
11	2001-04-19	2010-09-14	1	1	1	9.40452	112.882	132.4	24.8	14.1474	0	1	1	1	1	9.7	3.93871	23.8232	0.9768	1.68393	#NULL!	#NULL!	#NULL!	#NULL!	#NULL!	#NULL!	#NULL!	#NULL!	#NULL!	#NULL!	0	2	1	132.4	132.4	629	47.8	#NULL!	#NULL!	#NULL!	#NULL!	#NULL!	#NULL!	#NULL!	#NULL!	0	#NULL!	132.4	112.5
12	2001-07-24	2010-09-14	1	1	2	9.14168	109.727	122.1	20.6	13.8177	0	1	1	1	1	1.4	26.2471	15.1931	5.4069	1.09954	101	58	97	0	0	0	0	0	0	0	0	2	1	122.1	122.1	919	14.9	0	1	1	1	1	1	0	72.3333	0	#NULL!	122.1	109.5
13	2001-01-07	2010-09-14	1	1	2	9.68378	116.234	134.3	36	19.9595	1	2	3	2	#NULL!	24.2	26.0964	26.6053	9.3947	1.33296	117	76	100	1	1	0	1	1	1	1	0	2	1	134.3	134.3	582	20	0	#NULL!	2	2	#NULL!	#NULL!	0	89.6667	0	#NULL!	134.3	115.5
14	2001-11-24	2010-09-14	1	1	2	8.80493	105.685	145.3	42.5	20.1306	1	2	3	2	#NULL!	30.5	27.9642	30.6152	11.8848	1.52083	104	69	81	0	0	0	0	0	0	0	0	2	1	145.3	145.3	586	21.6	0	1	1	1	1	1	0	80.6667	0	#NULL!	145.3	105.5
15	2001-05-10	2010-09-14	1	1	2	9.34702	112.192	136.2	31.4	16.9268	0	1	2	1	1	20.4	19.2382	25.3592	6.0408	1.49817	98	55	80	0	0	0	0	0	0	0	0	2	1	136.2	136.2	653	18.3	0	1	1	1	1	1	0	69.3333	0	#NULL!	136.2	111.5
16	2001-06-01	2010-09-14	1	1	2	9.28679	111.469	135.5	29.3	15.9584	0	1	2	1	1	8.1	10.3044	26.2808	3.0192	1.64683	109	66	101	0	0	0	0	0	0	0	0	2	1	135.5	135.5	573	19.4	0	1	1	1	1	1	0	80.3333	0	#NULL!	135.5	110.5
17	2001-03-25	2010-09-14	1	1	1	9.47296	113.704	137.3	31	16.4445	0	1	2	1	1	10.3	9.50161	28.0545	2.9455	1.70601	111	60	82	0	0	0	0	0	0	0	0	2	1	137.3	137.3	514	20	0	1	1	1	1	1	0	77	0	#NULL!	137.3	113.5
18	2001-06-20	2010-09-14	1	1	2	9.23477	110.845	139.4	34.3	17.651	0	1	2	1	1	12	15.4411	29.0037	5.2963	1.64318	114	67	94	0	0	0	0	0	0	0	0	2	1	139.4	139.4	519	21.7	0	1	1	1	1	1	0	82.6667	0	#NULL!	139.4	110.5
19	2001-02-08	2010-09-14	1	1	2	9.59617	115.182	158.5	40.7	16.2008	0	1	2	1	1	13.2	13.8604	35.0588	5.6412	2.16402	99	53	85	0	0	0	0	0	0	0	0	2	1	158.5	158.5	543	25.5	0	1	1	1	1	1	0	68.3333	0	#NULL!	158.5	114.5
20	2000-12-06	2010-09-14	1	1	2	9.77139	117.286	130	26.6	15.7396	0	1	2	1	1	14.5	16.4594	22.2218	4.3782	1.41184	101	60	98	0	0	0	0	0	0	0	1	2	1	130	130	693	16.3	0	1	1	1	1	1	0	73.6667	0	#NULL!	130	116.5
21	2001-02-02	2010-09-14	1	1	2	9.61259	115.38	142	33.6	16.6634	0	1	2	1	1	15.9	15.4738	28.4008	5.1992	1.70439	101	58	93	0	0	0	0	0	0	0	0	2	1	142	142	593	20.5	0	1	1	1	1	1	0	72.3333	0	#NULL!	142	114.5
22	2000-12-06	2010-09-14	1	1	2	9.77139	117.286	130.3	31.8	18.73	0	1	2	1	1	16	24.7865	23.9179	7.8821	1.27698	110	61	94	0	0	0	0	0	0	0	1	2	1	130.3	130.3	638	17.5	0	1	1	1	1	1	0	77.3333	0	#NULL!	130.3	116.5
23	2000-09-19	2010-09-14	1	1	2	9.98494	119.849	147.5	32.9	15.1221	0	1	2	1	1	10.6	9.24073	29.8598	3.0402	1.97458	114	64	91	0	0	0	0	0	0	0	0	2	1	147.5	147.5	598	21.2	0	1	1	1	1	1	0	80.6667	0	#NULL!	147.5	119.5
24	2001-04-10	2010-09-14	1	1	2	9.42916	113.178	138.2	32.9	17.2258	0	1	2	1	1	21.1	20.8623	26.0363	6.8637	1.51147	93	64	90	0	0	0	0	0	0	0	0	2	1	138.2	138.2	659	18.7	0	1	1	1	1	1	0	73.6667	0	#NULL!	138.2	112.5
25	2001-03-26	2010-09-14	1	1	2	9.47023	113.671	135	34.9	19.1495	1	2	3	2	#NULL!	21.5	23.5155	26.6931	8.2069	1.39393	104	65	83	0	0	0	0	0	0	0	0	2	1	135	135	581	19.6	0	1	1	1	1	1	0	78	0	#NULL!	135	113.5
26	2000-09-20	2010-09-14	1	1	1	9.9822	119.816	138.2	40.8	21.3621	1	2	3	2	#NULL!	21.5	30.524	28.3462	12.4538	1.32694	118	72	86	1	0	0	1	1	0	1	0	2	1	138.2	138.2	583	21	0	1	1	2	#NULL!	1	0	87.3333	0	#NULL!	138.2	119.5
27	2001-03-06	2010-09-14	1	1	1	9.52498	114.328	132.8	27.8	15.7634	0	1	2	1	1	9.8	6.64532	25.9526	1.8474	1.64639	113	69	78	0	0	0	0	0	0	0	0	2	1	132.8	132.8	535	18	0	1	1	1	1	1	0	83.6667	0	#NULL!	132.8	113.5
28	2000-10-18	2010-09-14	1	1	1	9.90554	118.896	144.4	30.9	14.8192	0	1	2	1	1	8.1	5.29676	29.2633	1.6367	1.97469	106	68	97	0	0	0	0	0	0	0	0	2	1	144.4	144.4	565	20.5	0	1	1	1	1	1	0	80.6667	0	#NULL!	144.4	118.5
29	2001-02-19	2010-09-14	1	1	1	9.56605	114.821	139.7	27.8	14.2447	0	1	1	1	1	8.9	5.21978	26.3489	1.4511	1.84974	109	58	81	0	0	0	0	0	0	0	0	2	1	139.7	139.7	630	18.2	0	1	1	1	1	1	0	75	0	#NULL!	139.7	114.5
30	2001-05-01	2010-09-14	1	1	2	9.37166	112.488	142.8	39	19.1253	1	2	3	2	#NULL!	26.4	25.6405	29.0002	9.9998	1.51633	101	70	107	0	0	0	0	0	0	0	0	2	1	142.8	142.8	611	20.7	0	1	1	1	1	1	0	80.3333	0	#NULL!	142.8	111.5
31	2001-02-02	2010-09-14	1	1	1	9.61259	115.38	126.9	21.6	13.4131	0	1	1	1	1	9.5	7.82176	19.9105	1.6895	1.4844	101	70	100	0	0	0	0	0	0	0	0	2	1	126.9	126.9	737	14	0	1	1	1	1	1	0	80.3333	0	#NULL!	126.9	114.5
32	2001-12-02	2010-09-14	1	1	1	8.78303	105.422	151.2	35.4	15.4846	0	1	2	1	1	12	12.3023	31.045	4.355	2.0049	105	61	93	0	0	0	0	0	0	0	0	2	1	151.2	151.2	611	22.5	0	1	1	1	1	1	0	75.6667	0	#NULL!	151.2	104.5
33	2001-03-13	2010-09-14	1	1	1	9.50582	114.098	138.8	28.1	14.5857	0	1	2	1	1	9.6	5.93488	26.4323	1.6677	1.81221	120	69	66	1	0	0	1	1	0	1	0	2	1	138.8	138.8	612	18.3	0	1	1	2	#NULL!	1	0	86	0	#NULL!	138.8	113.5
34	2000-09-12	2010-09-15	1	1	1	10.0068	120.112	144.9	32.1	15.2886	0	1	2	1	1	8.3	6.98567	29.8576	2.2424	1.95293	114	64	86	0	0	0	0	0	0	0	0	2	1	144.9	144.9	548	21.5	0	1	1	1	1	1	0	80.6667	0	#NULL!	144.9	119.5
35	2000-12-07	2010-09-15	1	1	1	9.77139	117.286	148.1	32.4	14.7719	0	1	2	1	1	8.8	5.6034	30.5845	1.8155	2.07046	105	63	78	0	0	0	0	0	0	0	0	2	1	148.1	148.1	563	21.6	0	1	1	1	1	1	0	77	0	#NULL!	148.1	116.5
36	2000-11-15	2010-09-15	1	1	1	9.83162	118.009	138.9	29.1	15.083	0	1	2	1	1	12.1	9.59244	26.3086	2.7914	1.74425	118	78	74	1	1	0	1	1	1	1	0	2	1	138.9	138.9	628	18.7	0	#NULL!	2	2	#NULL!	#NULL!	0	91.3333	0	#NULL!	138.9	117.5
37	2000-10-08	2010-09-15	1	1	2	9.93566	119.257	137.7	24.3	12.8156	0	1	1	1	1	6.3	3.4749	23.4556	0.8444	1.83024	100	60	92	0	0	0	0	0	0	0	0	2	1	137.7	137.7	737	16.7	0	1	1	1	1	1	0	73.3333	0	#NULL!	137.7	118.5
38	2000-09-11	2010-09-15	1	1	2	10.0096	120.145	134.5	32.3	17.8549	0	1	2	1	1	13.2	15.5387	27.281	5.019	1.52793	#NULL!	#NULL!	#NULL!	#NULL!	#NULL!	#NULL!	#NULL!	#NULL!	#NULL!	#NULL!	0	2	1	134.5	134.5	520	20.5	#NULL!	#NULL!	#NULL!	#NULL!	#NULL!	#NULL!	#NULL!	#NULL!	0	#NULL!	134.5	119.5
39	2001-02-15	2010-09-15	1	1	2	9.57974	114.985	138	35.3	18.536	0	1	2	1	1	22.6	22.4065	27.3905	7.9095	1.47769	106	72	89	0	0	0	0	0	0	0	0	2	1	138	138	595	20	0	1	1	1	1	1	0	83.3333	0	#NULL!	138	114.5
40	2001-07-02	2010-09-15	1	1	1	9.20465	110.483	135.6	34	18.491	0	1	2	1	1	25.5	26.7224	24.9144	9.0856	1.34738	#NULL!	#NULL!	#NULL!	#NULL!	#NULL!	#NULL!	#NULL!	#NULL!	#NULL!	#NULL!	0	2	1	135.6	135.6	687	18.5	#NULL!	#NULL!	#NULL!	#NULL!	#NULL!	#NULL!	#NULL!	#NULL!	0	#NULL!	135.6	109.5
41	2001-06-14	2010-09-22	2	2	1	9.2731	111.305	134.15	25	13.8918	0	1	1	1	1	8.5	1.8322	24.5419	0.45805	1.76665	107	60	87	0	0	0	0	0	0	0	0	1	1	134.2	134.1	619	16.8	0	1	1	1	1	1	0	75.6667	0	#NULL!	134.15	110.5
42	2000-05-10	2010-09-22	2	2	2	10.3682	124.45	137.6	29.4	15.5278	0	1	2	1	1	17.6	15.8435	24.742	4.658	1.5934	101	46	83	0	0	0	0	0	0	0	0	1	1	137.4	137.8	698	17.7	0	1	1	1	1	1	0	64.3333	0	#NULL!	137.6	123.5
43	2001-01-13	2010-09-22	2	2	1	9.68925	116.3	131.6	26.7	15.417	0	1	2	1	1	13.1	11.0356	23.7535	2.9465	1.54074	95	57	74	0	0	0	0	0	0	0	1	1	1	131.7	131.5	633	17	0	1	1	1	1	1	0	69.6667	0	#NULL!	131.6	115.5
44	2001-08-12	2010-09-22	2	2	2	9.11157	109.366	147.15	52.9	24.4307	1	3	4	#NULL!	2	39.2	38.7946	32.3777	20.5223	1.32529	97	58	94	0	0	0	0	0	0	0	0	1	1	146.9	147.4	591	23.6	0	1	1	1	1	1	0	71	0	#NULL!	147.15	108.5
45	2001-05-10	2010-09-22	2	2	2	9.36893	112.455	134.35	36.3	20.1109	1	2	3	2	#NULL!	23.5	25.0291	27.2144	9.08555	1.35322	96	55	83	0	0	0	0	0	0	0	0	1	1	134.2	134.5	550	20.4	0	1	1	1	1	1	0	68.6667	0	#NULL!	134.35	111.5
46	2000-11-05	2010-09-22	2	2	2	9.87817	118.567	142.75	30.2	14.8202	0	1	2	1	1	10.7	8.29818	27.694	2.50605	1.86866	102	69	#NULL!	0	0	0	0	0	0	0	0	1	1	142.5	143	622	19.8	0	1	1	1	1	1	0	80	0	#NULL!	142.75	118.5
47	2000-10-26	2010-09-22	2	2	1	9.90554	118.896	142.3	30	14.8153	0	1	2	1	1	10.8	7.34567	27.7963	2.2037	1.87618	105	61	97	0	0	0	0	0	0	0	0	1	1	142.2	142.4	607	19.6	0	1	1	1	1	1	0	75.6667	0	#NULL!	142.3	118.5
48	2000-10-27	2010-09-22	2	2	2	9.90281	118.863	138.25	40.7	21.2943	1	2	3	2	#NULL!	30	30.3048	28.366	12.3341	1.33209	101	55	106	0	0	0	0	0	0	0	0	1	1	138.2	138.3	582	20.9	0	1	1	1	1	1	0	70.3333	0	#NULL!	138.25	118.5
49	2000-09-12	2010-09-22	2	2	2	10.026	120.342	138.4	27.2	14.2003	0	1	1	1	1	5.7	5.71985	25.6442	1.5558	1.80589	124	63	125	2	0	1	2	1	0	1	0	1	1	138.5	138.3	644	18.7	1	1	1	#NULL!	2	1	1	83.3333	0	#NULL!	138.4	119.5
50	2001-01-13	2010-09-22	2	2	2	9.68925	116.3	144.9	30.3	14.4313	0	1	2	1	1	10.5	7.14125	28.1362	2.1638	1.94966	117	65	88	0	0	0	0	0	0	0	1	1	1	144.9	144.9	634	19.8	0	1	1	1	1	1	0	82.3333	0	#NULL!	144.9	115.5
51	2000-09-04	2010-09-22	2	2	1	10.0479	120.605	140.5	32.8	16.6158	0	1	2	1	1	13.3	14.9162	27.9075	4.8925	1.67958	#NULL!	#NULL!	#NULL!	#NULL!	#NULL!	#NULL!	#NULL!	#NULL!	#NULL!	#NULL!	0	1	1	140.5	140.5	590	20.8	#NULL!	#NULL!	#NULL!	#NULL!	#NULL!	#NULL!	#NULL!	#NULL!	0	#NULL!	140.5	120.5
52	2001-05-19	2010-09-22	2	2	1	9.34428	112.159	137.3	37.6	19.9456	1	2	3	2	#NULL!	30.3	30.5508	26.1129	11.4871	1.30921	111	77	78	0	1	0	1	0	1	1	0	1	1	137.2	137.4	673	19.2	0	#NULL!	2	1	1	#NULL!	0	88.3333	0	#NULL!	137.3	111.5
53	2001-08-26	2010-09-22	2	2	1	9.07324	108.906	131.45	31.1	17.9986	0	1	2	1	1	16.6	16.9056	25.8423	5.25765	1.4358	#NULL!	#NULL!	#NULL!	#NULL!	#NULL!	#NULL!	#NULL!	#NULL!	#NULL!	#NULL!	0	1	1	131.4	131.5	542	19	#NULL!	#NULL!	#NULL!	#NULL!	#NULL!	#NULL!	#NULL!	#NULL!	0	#NULL!	131.45	108.5
54	2000-03-17	2010-09-22	2	2	2	10.5161	126.224	132.2	24.6	14.0758	0	1	1	1	1	2	4.42033	23.5126	1.0874	1.67043	97	52	104	0	0	0	0	0	0	0	0	1	1	132.2	132.2	642	17.6	0	1	1	1	1	1	0	67	0	#NULL!	132.2	125.5
55	2001-05-21	2010-09-22	2	2	1	9.33881	112.093	139.9	36.3	18.5469	0	1	2	1	1	17.8	20.2964	28.9324	7.3676	1.55996	115	63	110	0	0	0	0	0	0	0	0	1	1	139.9	139.9	546	21.8	0	1	1	1	1	1	0	80.3333	0	#NULL!	139.9	111.5
56	2001-07-15	2010-09-22	2	2	2	9.18823	110.286	148.25	50	22.75	1	2	3	2	#NULL!	33.2	33.6807	33.1596	16.8404	1.45757	97	63	99	0	0	0	0	0	0	0	0	1	4	148.2	148.3	544	24.5	0	1	1	1	1	1	0	74.3333	0	#NULL!	148.25	109.5
57	2000-12-28	2010-09-22	2	2	2	9.73306	116.826	142.3	37.1	18.3216	0	1	2	1	1	31.4	28.7353	26.4392	10.6608	1.44306	86	58	115	0	0	0	0	0	0	0	0	1	1	142.2	142.4	736	18.6	0	1	1	1	1	1	0	67.3333	0	#NULL!	142.3	116.5
58	2001-06-05	2010-09-22	2	2	2	9.29774	111.6	140.95	50	25.1675	1	3	4	#NULL!	2	37.8	38.7129	30.6435	19.3565	1.21758	91	56	90	0	0	0	0	0	0	0	0	1	1	141	140.9	564	22.8	0	1	1	1	1	1	0	67.6667	0	#NULL!	140.95	111.5
59	2000-11-23	2010-09-22	2	2	2	9.82888	117.976	140.95	54	27.1809	1	3	4	#NULL!	2	36.9	41.6179	31.5263	22.4737	1.15987	108	68	126	0	0	0	0	0	0	0	0	1	1	141	140.9	542	23.3	0	1	1	1	1	1	0	81.3333	0	#NULL!	140.95	117.5
60	2001-07-14	2010-09-22	2	2	1	9.19097	110.319	145.65	44.8	21.1182	1	2	3	2	#NULL!	16.3	24.6521	33.7559	11.0441	1.59842	105	66	91	0	0	0	0	0	0	0	0	1	1	145.8	145.5	428	27.5	0	1	1	1	1	1	0	79	0	#NULL!	145.65	109.5
61	2001-04-22	2010-09-22	2	2	1	9.41821	113.046	134.9	28.1	15.4412	0	1	2	1	1	14.1	12.41	24.6128	3.4872	1.59396	108	56	74	0	0	0	0	0	0	0	0	1	1	134.9	134.9	650	17.6	0	1	1	1	1	1	0	73.3333	0	#NULL!	134.9	112.5
62	2001-02-10	2010-09-23	3	3	2	9.61533	115.412	140.6	42.2	21.3472	1	2	3	2	#NULL!	30.5	30.7664	29.2166	12.9834	1.36864	111	63	102	0	0	0	0	0	0	0	0	2	1	140.6	140.6	584	21.5	0	1	1	1	1	1	0	79	0	#NULL!	140.6	114.5
63	2001-02-22	2010-09-23	3	3	1	9.58248	115.018	140.5	30.3	15.3493	0	1	2	1	1	10.4	9.3868	27.4558	2.8442	1.78873	97	62	88	0	0	0	0	0	0	0	0	2	1	140.5	140.5	598	19.8	0	1	1	1	1	1	0	73.6667	0	#NULL!	140.5	114.5
64	2000-09-21	2010-09-23	3	3	2	10.0041	120.079	138.1	35.2	18.4568	0	1	2	1	1	17.2	19.2207	28.4343	6.7657	1.54059	104	55	97	0	0	0	0	0	0	0	0	2	1	138.1	138.1	536	21.3	0	1	1	1	1	1	0	71.3333	0	#NULL!	138.1	119.5
65	2001-02-09	2010-09-23	3	3	2	9.61807	115.445	140.6	34.9	17.6545	0	1	2	1	1	15.6	16.7057	29.0697	5.8303	1.64659	114	64	97	0	0	0	0	0	0	0	0	2	1	140.6	140.6	540	21.6	0	1	1	1	1	1	0	80.6667	0	#NULL!	140.6	114.5
66	2000-12-10	2010-09-23	3	3	2	9.78508	117.45	148.7	38.1	17.2307	0	1	2	1	1	14.5	16.5202	31.8058	6.2942	1.84588	120	57	86	1	0	0	1	1	0	1	0	2	1	148.7	148.7	544	23.9	0	1	1	2	#NULL!	1	0	78	0	#NULL!	148.7	116.5
67	2000-10-20	2010-09-23	3	3	2	9.92471	119.126	138.1	35.2	18.4568	0	1	2	1	1	17.2	20.506	27.9819	7.2181	1.51608	108	65	94	0	0	0	0	0	0	0	0	2	1	138.1	138.1	562	21.3	0	1	1	1	1	1	0	79.3333	0	#NULL!	138.1	118.5
68	2001-08-20	2010-09-23	3	3	2	9.0924	109.136	145.4	42.8	20.2449	1	2	3	2	#NULL!	21.9	24.572	32.2832	10.5168	1.59464	108	63	108	0	0	0	0	0	0	0	0	2	1	145.4	145.4	494	24.5	0	1	1	1	1	1	0	78	0	#NULL!	145.4	108.5
69	2001-01-31	2010-09-23	3	3	1	9.64271	115.741	140.1	37	18.8506	0	1	2	1	1	21	23.1943	28.4181	8.5819	1.50754	101	63	95	0	0	0	0	0	0	0	0	2	1	140.1	140.1	584	21.4	0	1	1	1	1	1	0	75.6667	0	#NULL!	140.1	115.5
70	2000-11-23	2010-09-23	3	3	2	9.83162	118.009	146.2	38	17.7782	0	1	2	1	1	20.2	19.3863	30.6332	7.3668	1.72307	111	66	119	0	0	0	0	0	0	0	0	2	1	146.2	146.2	568	22.2	0	1	1	1	1	1	0	81	0	#NULL!	146.2	117.5
71	2001-08-05	2010-09-23	3	3	2	9.13347	109.629	127.5	25.3	15.5632	0	1	2	1	1	6.6	8.66008	23.109	2.191	1.48484	106	61	75	0	0	0	0	0	0	0	0	2	1	127.5	127.5	590	17.3	0	1	1	1	1	1	0	76	0	#NULL!	127.5	109.5
72	2001-02-11	2010-09-23	3	3	1	9.61259	115.38	136.5	33.6	18.0332	0	1	2	1	1	21.7	22.4068	26.0713	7.5287	1.44574	104	65	82	0	0	0	0	0	0	0	0	2	1	136.5	136.5	633	19.3	0	1	1	1	1	1	0	78	0	#NULL!	136.5	114.5
73	2000-11-08	2010-09-23	3	3	1	9.87269	118.501	143.2	27.2	13.2643	0	1	1	1	1	10.7	5.72426	25.643	1.557	1.93324	97	55	79	0	0	0	0	0	0	0	0	2	1	143.2	143.2	726	17.8	0	1	1	1	1	1	0	69	0	#NULL!	143.2	118.5
74	2000-09-05	2010-09-24	3	3	1	10.0507	120.638	139.5	27.5	14.1314	0	1	1	1	1	8.3	2.82982	26.7218	0.7782	1.89096	93	53	82	0	0	0	0	0	0	0	0	2	1	139.5	139.5	603	18.5	0	1	1	1	1	1	0	66.3333	0	#NULL!	139.5	120.5
75	2001-01-10	2010-09-24	3	3	2	9.70294	116.464	137.1	28	14.8965	0	1	2	1	1	10.7	6.82536	26.0889	1.9111	1.75135	118	71	85	1	0	0	1	1	0	1	0	2	1	137.1	137.1	602	18.3	0	1	1	2	#NULL!	1	0	86.6667	0	#NULL!	137.1	115.5
76	2001-06-15	2010-09-24	3	3	2	9.27584	111.337	136.3	26.3	14.1568	0	1	1	1	1	#NULL!	#NULL!	#NULL!	#NULL!	#NULL!	116	85	115	1	2	1	2	1	1	1	0	2	1	136.3	136.3	#NULL!	#NULL!	1	2	#NULL!	2	#NULL!	2	1	95.3333	0	#NULL!	136.3	110.5
77	2001-07-03	2010-09-24	3	3	1	9.22656	110.746	136.2	39.5	21.2933	1	2	3	2	#NULL!	28.8	31.3861	27.1025	12.3975	1.27282	108	69	101	0	0	0	0	0	0	0	0	2	1	136.2	136.2	611	20.6	0	1	1	1	1	1	0	82	0	#NULL!	136.2	110.5
78	2000-09-11	2010-09-24	3	3	2	10.0342	120.44	132.1	25.8	14.7848	0	1	2	1	1	14.5	14.3345	22.1017	3.6983	1.4949	103	62	149	0	0	0	0	0	0	0	0	2	1	132.1	132.1	730	16.2	0	1	1	1	1	1	0	75.6667	0	#NULL!	132.1	119.5
79	2000-10-08	2010-09-24	3	3	1	9.9603	119.553	139.5	28.3	14.5425	0	1	2	1	1	11.4	9.09682	25.7256	2.5744	1.769	109	65	79	0	0	0	0	0	0	0	0	2	1	139.5	139.5	666	18.4	0	1	1	1	1	1	0	79.6667	0	#NULL!	139.5	119.5
80	2001-06-18	2010-09-24	3	3	2	9.26762	111.239	130.9	27.1	15.8158	0	1	2	1	1	14	12.2251	23.787	3.313	1.50401	101	59	72	0	0	0	0	0	0	0	0	2	1	130.9	130.9	622	17.1	0	1	1	1	1	1	0	73	0	#NULL!	130.9	110.5
81	2000-10-23	2010-09-24	3	3	2	9.91923	119.06	141.8	27.5	13.6767	0	1	1	1	1	9.9	4.58509	26.2391	1.2609	1.91853	101	64	85	0	0	0	0	0	0	0	0	2	1	141.8	141.8	670	18.2	0	1	1	1	1	1	0	76.3333	0	#NULL!	141.8	118.5
82	2001-07-22	2010-09-24	3	3	1	9.17454	110.122	149.9	37.4	16.6444	0	1	2	1	1	21.6	18.3794	30.5261	6.8739	1.83402	114	69	95	0	0	0	0	0	0	0	0	2	1	149.9	149.9	633	21.5	0	1	1	1	1	1	0	84	0	#NULL!	149.9	109.5
83	2000-11-17	2010-09-24	3	3	1	9.85079	118.239	147.9	68.9	31.498	1	3	4	#NULL!	2	49.5	47.7109	36.0272	32.8728	1.14379	117	65	80	0	0	0	0	0	0	0	0	2	1	147.9	147.9	509	25.5	0	1	1	1	1	1	0	82.3333	0	#NULL!	147.9	117.5
84	2000-10-12	2010-09-24	3	3	2	9.94935	119.422	134.7	26.3	14.4951	0	1	2	1	1	9.9	7.69506	24.2762	2.0238	1.67479	95	60	82	0	0	0	0	0	0	0	0	2	1	134.7	134.7	653	17.4	0	1	1	1	1	1	0	71.6667	0	#NULL!	134.7	118.5
85	2001-02-04	2010-09-24	3	3	1	9.6345	115.642	161.6	73.5	28.1452	1	3	4	#NULL!	2	36.5	42.7003	42.1153	31.3847	1.49636	114	67	97	0	0	0	0	0	0	0	0	2	1	161.6	161.6	426	34.2	0	1	1	1	1	1	0	82.6667	0	#NULL!	161.6	115.5
86	2000-04-14	2010-09-24	3	3	1	10.4449	125.37	134.3	27.4	15.1914	0	1	2	1	1	10.5	8.28431	25.1301	2.2699	1.65423	112	64	105	0	0	0	0	0	0	0	0	2	1	134.3	134.3	605	17.9	0	1	1	1	1	1	0	80	0	#NULL!	134.3	124.5
87	2001-02-06	2010-09-24	3	3	2	9.62902	115.577	140	38.8	19.7959	1	2	3	2	#NULL!	29.6	28.5412	27.726	11.074	1.40059	94	55	93	0	0	0	0	0	0	0	0	2	1	140	140	635	20	0	1	1	1	1	1	0	68	0	#NULL!	140	115.5
88	2001-06-14	2010-09-24	3	3	1	9.27858	111.37	140.1	44.1	22.4679	1	2	3	2	#NULL!	27.8	30.4304	30.6802	13.4198	1.36551	99	59	88	0	0	0	0	0	0	0	0	2	1	140.1	140.1	505	23.3	0	1	1	1	1	1	0	72.3333	0	#NULL!	140.1	110.5
89	2001-02-20	2010-09-24	3	3	2	9.59069	115.117	141.4	56.1	28.0585	1	3	4	#NULL!	2	36.9	40.802	33.2101	22.8899	1.1836	121	50	63	2	0	1	2	1	0	1	0	2	1	141.4	141.4	468	25.9	1	1	1	#NULL!	2	1	1	73.6667	0	#NULL!	141.4	114.5
90	2000-09-16	2010-09-24	3	3	1	10.0205	120.276	128.8	23.5	14.1656	0	1	1	1	1	9.7	4.4583	22.4523	1.0477	1.58498	105	66	62	0	0	0	0	0	0	0	0	2	1	128.8	128.8	637	15.5	0	1	1	1	1	1	0	79	0	#NULL!	128.8	119.5
91	2001-06-01	2010-09-24	3	3	2	9.31417	111.798	147.4	53	24.3939	1	3	4	#NULL!	2	33.4	37.0064	33.3866	19.6134	1.36865	114	76	101	0	0	0	0	0	0	0	0	2	1	147.4	147.4	538	25.8	0	1	1	1	1	1	0	88.6667	0	#NULL!	147.4	111.5
92	2000-08-02	2010-09-24	3	3	1	10.1437	121.755	142.6	31	15.2448	0	1	2	1	1	13.2	12.0013	27.2796	3.7204	1.78943	108	66	103	0	0	0	0	0	0	0	0	2	1	142.6	142.6	649	19.7	0	1	1	1	1	1	0	80	0	#NULL!	142.6	121.5
93	2000-12-31	2010-09-24	3	3	1	9.73032	116.793	143.2	51.4	25.0655	1	3	4	#NULL!	2	35.4	37.2521	32.2524	19.1476	1.28672	107	66	91	0	0	0	0	0	0	0	0	2	1	143.2	143.2	520	24.3	0	1	1	1	1	1	0	79.6667	0	#NULL!	143.2	116.5
94	2001-05-15	2010-09-24	3	3	2	9.36071	112.356	144.2	33.6	16.1588	0	1	2	1	1	7.2	10.1631	30.1852	3.4148	1.86804	90	58	79	0	0	0	0	0	0	0	0	2	1	144.2	144.2	528	22.8	0	1	1	1	1	1	0	68.6667	0	#NULL!	144.2	111.5
95	2001-08-03	2010-09-28	4	4	1	9.15264	109.859	139.35	33.9	17.4576	0	1	2	1	1	13.9	14.6347	28.9388	4.96115	1.65766	112	55	77	0	0	0	0	0	0	0	0	2	1	139.5	139.2	519	21.4	0	1	1	1	1	1	0	74	0	#NULL!	139.35	109.5
96	2000-10-14	2010-09-28	4	4	2	9.95483	119.487	140.85	39.7	20.0114	1	2	3	2	#NULL!	26.3	26.5246	29.1698	10.5302	1.45766	100	59	85	0	0	0	0	0	0	0	0	2	1	140.9	140.8	573	21.5	0	1	1	1	1	1	0	72.6667	0	#NULL!	140.85	118.5
97	2001-06-19	2010-09-28	4	4	2	9.27584	111.337	134.7	37.6	20.723	1	2	3	2	#NULL!	30.3	30.6609	26.0715	11.5285	1.25809	108	71	104	0	0	0	0	0	0	0	0	2	1	134.8	134.6	631	19.2	0	1	1	1	1	1	0	83.3333	0	#NULL!	134.7	110.5
98	2001-04-25	2010-09-28	4	4	2	9.42642	113.145	126.8	25.9	16.1087	0	1	2	1	1	12.7	14.9842	22.0191	3.8809	1.3669	91	53	81	0	0	0	0	0	0	0	0	2	1	126.6	127	645	16.5	0	1	1	1	1	1	0	65.6667	0	#NULL!	126.8	112.5
99	2001-08-11	2010-09-28	4	4	2	9.13073	109.596	145.85	33.5	15.7482	0	1	2	1	1	22.2	18.1303	27.4264	6.07365	1.74155	102	60	79	0	0	0	0	0	0	0	0	2	1	145.9	145.8	714	19.1	0	1	1	1	1	1	0	74	0	#NULL!	145.85	109.5
100	2001-08-19	2010-09-28	4	4	1	9.10883	109.333	133.45	25.9	14.5433	0	1	2	1	1	10	4.67124	24.6901	1.20985	1.6977	104	52	113	0	0	0	0	0	0	0	0	2	1	133.5	133.4	605	17.1	0	1	1	1	1	1	0	69.3333	0	#NULL!	133.45	108.5
101	2001-05-05	2010-09-28	4	4	1	9.39904	112.816	137.8	35.8	18.8532	0	1	2	1	1	18.3	20.9056	28.3158	7.4842	1.50191	#NULL!	#NULL!	#NULL!	#NULL!	#NULL!	#NULL!	#NULL!	#NULL!	#NULL!	#NULL!	0	2	1	137.9	137.7	542	21.4	#NULL!	#NULL!	#NULL!	#NULL!	#NULL!	#NULL!	#NULL!	#NULL!	0	#NULL!	137.8	112.5
102	2001-05-11	2010-09-28	4	4	2	9.38261	112.619	125.25	21.9	13.9601	0	1	1	1	1	11.2	16.1564	18.3618	3.53825	1.3153	95	55	89	0	0	0	0	0	0	0	0	2	1	125	125.5	800	14.2	0	1	1	1	1	1	0	68.3333	0	#NULL!	125.25	112.5
103	2000-10-02	2010-09-28	4	4	2	9.98768	119.882	134.75	26.5	14.5945	0	1	2	1	1	9.3	7.71604	24.4552	2.04475	1.67565	110	55	72	0	0	0	0	0	0	0	0	2	1	134.9	134.6	645	17.6	0	1	1	1	1	1	0	73.3333	0	#NULL!	134.75	119.5
104	2000-11-12	2010-09-29	5	4	2	9.87817	118.567	155.9	44.9	18.4737	0	1	2	1	1	22.1	27.8165	32.4104	12.4896	1.75441	113	67	87	0	0	0	0	0	0	0	0	2	1	156.1	155.7	681	25.6	0	1	1	1	1	1	0	82.3333	0	#NULL!	155.9	118.5
105	2000-10-19	2010-09-29	5	4	2	9.94387	119.356	140.45	32.7	16.5769	0	1	2	1	1	12.8	13.2497	28.3673	4.33265	1.71125	111	63	100	0	0	0	0	0	0	0	0	2	1	139.9	141	562	20.9	0	1	1	1	1	1	0	79	0	#NULL!	140.45	118.5
106	2001-03-17	2010-09-29	5	4	2	9.53593	114.459	151.3	44.9	19.6141	1	2	3	2	#NULL!	21.3	23.69	34.2632	10.6368	1.74687	115	61	86	0	0	0	0	0	0	0	0	2	1	151.4	151.2	496	25.8	0	1	1	1	1	1	0	79	0	#NULL!	151.3	113.5
107	2001-05-03	2010-09-29	5	4	2	9.40726	112.915	136.05	27.6	14.9112	0	1	2	1	1	8.3	7.41649	25.5531	2.04695	1.71368	105	60	89	0	0	0	0	0	0	0	0	2	1	136.3	135.8	612	18.5	0	1	1	1	1	1	0	75	0	#NULL!	136.05	112.5
108	2000-09-13	2010-09-29	5	4	2	10.0424	120.539	157	39.8	16.1467	0	1	2	1	1	10.9	13.5332	34.4138	5.3862	2.13132	120	68	91	0	0	0	0	0	0	0	0	2	1	157	157	548	25.4	0	1	1	1	1	1	0	85.3333	0	#NULL!	157	120.5
109	2001-05-16	2010-09-29	5	4	2	9.37166	112.488	133.85	23.7	13.2285	0	1	1	1	1	3	1.7673	23.2811	0.41885	1.75992	98	60	82	0	0	0	0	0	0	0	0	2	1	134	133.7	677	16.8	0	1	1	1	1	1	0	72.6667	0	#NULL!	133.85	111.5
110	2000-07-29	2010-09-29	5	4	2	10.1684	122.051	132.85	39.2	22.2107	1	2	3	2	#NULL!	28.6	31.9856	26.6616	12.5384	1.20039	109	65	87	0	0	0	0	0	0	0	0	2	1	132.7	133	577	20.5	0	1	1	1	1	1	0	79.6667	0	#NULL!	132.85	121.5
111	2000-11-07	2010-09-29	5	4	1	9.89185	118.732	131.85	25.4	14.6108	0	1	2	1	1	9.8	4.77461	24.1872	1.21275	1.65544	110	65	76	0	0	0	0	0	0	0	0	2	1	131.7	132	603	16.8	0	1	1	1	1	1	0	80	0	#NULL!	131.85	118.5
112	2000-12-02	2010-09-29	5	4	2	9.82341	117.91	138.8	31.3	16.2467	0	1	2	1	1	17.8	16.2195	26.2233	5.0767	1.61407	108	67	83	0	0	0	0	0	0	0	0	2	1	138.8	138.8	647	18.8	0	1	1	1	1	1	0	80.6667	0	#NULL!	138.8	117.5
113	2000-09-11	2010-09-29	5	4	2	10.0479	120.605	140.6	27.4	13.8605	0	1	1	1	1	6.9	#NULL!	#NULL!	#NULL!	#NULL!	93	49	98	0	0	0	0	0	0	0	0	2	1	140.4	140.8	#NULL!	18.7	0	1	1	1	1	1	0	63.6667	0	#NULL!	140.6	120.5
114	2000-12-08	2010-09-29	5	4	1	9.80698	117.713	123.45	25.2	16.5355	0	1	2	1	1	14.4	13.2585	21.8588	3.34115	1.32193	118	66	96	2	0	1	2	1	0	1	0	2	1	123.6	123.3	592	15.8	1	1	1	#NULL!	2	1	1	83.3333	0	#NULL!	123.45	117.5
115	2001-05-02	2010-09-29	5	4	1	9.40999	112.948	135.75	30.6	16.6051	0	1	2	1	1	11.4	10.157	27.4919	3.10805	1.65563	104	53	81	0	0	0	0	0	0	0	0	2	1	135.7	135.8	517	19.8	0	1	1	1	1	1	0	70	0	#NULL!	135.75	112.5
116	2001-04-13	2010-09-29	5	4	1	9.46201	113.572	138.2	30	15.7074	0	1	2	1	1	12.9	10.9987	26.7004	3.2996	1.69986	99	60	71	0	0	0	0	0	0	0	0	2	1	138.3	138.1	600	19.1	0	1	1	1	1	1	0	73	0	#NULL!	138.2	113.5
117	2001-04-09	2010-09-29	5	4	2	9.47296	113.704	139.15	51.5	26.5975	1	3	4	#NULL!	2	34.1	38.3339	31.7581	19.7419	1.19402	101	61	80	0	0	0	0	0	0	0	0	2	1	139.8	138.5	480	24.8	0	1	1	1	1	1	0	74.3333	0	#NULL!	139.15	113.5
118	2000-11-07	2010-09-29	5	4	2	9.89185	118.732	136	28.6	15.4628	0	1	2	1	1	11.3	10.5119	25.5936	3.0064	1.65517	111	61	79	0	0	0	0	0	0	0	0	2	1	135.9	136.1	616	18.6	0	1	1	1	1	1	0	77.6667	0	#NULL!	136	118.5
119	2001-05-12	2010-09-29	5	4	2	9.38261	112.619	138.95	30.8	15.9527	0	1	2	1	1	6.9	8.36445	28.2237	2.57625	1.76922	110	60	98	0	0	0	0	0	0	0	0	2	1	139	138.9	531	21	0	1	1	1	1	1	0	76.6667	0	#NULL!	138.95	112.5
120	2001-03-01	2010-09-29	5	4	1	9.57974	114.985	140.1	28.5	14.5201	0	1	2	1	1	10.2	6.03018	26.7814	1.7186	1.84444	95	51	96	0	0	0	0	0	0	0	0	2	1	140.2	140	617	18.7	0	1	1	1	1	1	0	65.6667	0	#NULL!	140.1	114.5
121	2000-11-22	2010-09-29	5	4	2	9.85079	118.239	146.15	35.4	16.5732	0	1	2	1	1	12.3	12.7544	30.885	4.51505	1.86355	117	85	88	0	2	1	2	0	1	1	0	2	1	146.4	145.9	534	22.7	1	2	#NULL!	1	1	2	1	95.6667	0	#NULL!	146.15	117.5
122	2001-07-24	2010-09-29	5	4	2	9.18275	110.22	137.6	29.4	15.5278	0	1	2	1	1	10.1	9.74762	26.5342	2.8658	1.70882	104	62	83	0	0	0	0	0	0	0	0	2	1	137.6	137.6	595	19.3	0	1	1	1	1	1	0	76	0	#NULL!	137.6	109.5
123	2001-01-04	2010-09-29	5	4	2	9.73306	116.826	131.8	27.8	16.0035	0	1	2	1	1	11.6	12.4079	24.3506	3.4494	1.52158	103	75	93	0	1	0	1	0	1	1	0	2	1	132	131.6	610	19.3	0	#NULL!	2	1	1	#NULL!	0	84.3333	0	#NULL!	131.8	116.5
124	2000-12-11	2010-09-29	5	4	2	9.79877	117.614	145.85	32.9	15.4662	0	1	2	1	1	10.9	9.56672	29.7525	3.14745	1.92372	115	78	104	0	1	0	1	0	1	1	0	2	1	146	145.7	576	21.5	0	#NULL!	2	1	1	#NULL!	0	90.3333	0	#NULL!	145.85	117.5
125	2000-12-15	2010-09-29	5	4	2	9.78782	117.483	134.5	30.2	16.6941	0	1	2	1	1	17.8	17.6791	24.8609	5.3391	1.4892	94	54	96	0	0	0	0	0	0	0	0	2	1	134.4	134.6	644	18.2	0	1	1	1	1	1	0	67.3333	0	#NULL!	134.5	116.5
126	2001-06-22	2010-09-29	5	4	1	9.27036	111.272	137.15	29.1	15.4704	0	1	2	1	1	8.8	4.68162	27.7376	1.36235	1.79295	108	67	111	0	0	0	0	0	0	0	0	2	1	137.2	137.1	516	19.4	0	1	1	1	1	1	0	80.6667	0	#NULL!	137.15	110.5
127	2001-03-14	2010-09-29	5	4	2	9.54415	114.558	129.9	25.1	14.8749	0	1	2	1	1	2.9	4.70677	23.9186	1.1814	1.60798	113	66	91	1	0	0	1	1	0	1	0	2	1	129.9	129.9	583	17.9	0	1	1	2	#NULL!	1	0	81.6667	0	#NULL!	129.9	114.5
128	2001-01-02	2010-09-29	5	4	2	9.73854	116.891	139.8	31.4	16.0663	0	1	2	1	1	20.9	18.493	25.5932	5.8068	1.59298	95	60	93	0	0	0	0	0	0	0	0	2	1	139.8	139.8	701	18.2	0	1	1	1	1	1	0	71.6667	0	#NULL!	139.8	116.5
129	2000-10-24	2010-09-29	5	4	2	9.93018	119.192	148.85	50.7	22.8829	1	2	3	2	#NULL!	25.1	30.709	35.1305	15.5695	1.53523	99	56	95	0	0	0	0	0	0	0	0	2	1	149	148.7	446	27.8	0	1	1	1	1	1	0	70.3333	0	#NULL!	148.85	118.5
130	2001-06-07	2010-09-29	5	4	2	9.31143	111.765	141.8	29.5	14.6713	0	1	2	1	1	10.7	8.14203	27.0981	2.4019	1.84701	118	63	89	1	0	0	1	1	0	1	0	2	1	141.8	141.8	635	19.3	0	1	1	2	#NULL!	1	0	81.3333	0	#NULL!	141.8	111.5
131	2001-02-18	2010-09-29	5	4	2	9.60986	115.347	156.75	44.7	18.1925	0	1	2	1	1	23	22.2357	34.7606	9.93935	1.91071	117	78	96	0	1	0	1	0	1	1	0	2	1	156.7	156.8	559	34.4	0	#NULL!	2	1	1	#NULL!	0	91	0	#NULL!	156.75	114.5
132	2001-07-10	2010-09-29	5	4	2	9.22108	110.68	130.55	23.5	13.7884	0	1	1	1	1	8.1	8.09596	21.5975	1.90255	1.56635	100	65	89	0	0	0	0	0	0	0	0	2	1	130.3	130.8	716	15.8	0	1	1	1	1	1	0	76.6667	0	#NULL!	130.55	110.5
133	2001-01-12	2010-09-30	2	2	1	9.71389	116.595	144.4	31.8	15.2508	0	1	2	1	1	11.5	9.15535	28.8886	2.9114	1.89423	121	58	89	1	0	0	1	1	0	1	0	1	1	144.4	144.4	593	20.6	0	1	1	2	#NULL!	1	0	79	0	#NULL!	144.4	116.5
134	2000-11-20	2010-09-30	2	2	1	9.859	118.337	157.15	53.4	21.6228	1	2	3	2	#NULL!	23.7	31.1147	36.7848	16.6152	1.7012	99	59	92	0	0	0	0	0	0	0	0	1	1	157.1	157.2	512	29.8	0	1	1	1	1	1	0	72.3333	0	#NULL!	157.15	117.5
135	2001-01-31	2010-09-30	2	2	1	9.66188	115.971	121.55	21.2	14.3491	0	1	1	1	1	11	7.73986	19.5592	1.64085	1.36309	88	54	96	0	0	0	0	0	0	0	0	1	1	121.8	121.3	663	13.8	0	1	1	1	1	1	0	65.3333	0	#NULL!	121.55	115.5
136	2001-01-22	2010-09-30	2	2	2	9.68652	116.267	151.15	45.2	19.7844	1	2	3	2	#NULL!	20.8	23.8271	34.4302	10.7698	1.74027	114	61	103	0	0	0	0	0	0	0	0	1	1	151	151.3	486	26.2	0	1	1	1	1	1	0	78.6667	0	#NULL!	151.15	115.5
137	2000-11-25	2010-09-30	2	2	2	9.84531	118.173	131.85	31.8	18.2922	0	1	2	1	1	19.7	20.9313	25.1439	6.65615	1.37456	96	57	93	0	0	0	0	0	0	0	0	1	1	131.8	131.9	594	18.7	0	1	1	1	1	1	0	70	0	#NULL!	131.85	117.5
138	2001-02-09	2010-09-30	2	2	2	9.63723	115.675	148.05	42.1	19.2073	0	1	2	1	1	18.5	21.4909	33.0524	9.04765	1.72083	120	67	90	1	0	0	1	1	0	1	0	1	1	147.9	148.2	490	25.1	0	1	1	2	#NULL!	1	0	84.6667	0	#NULL!	148.05	115.5
139	2001-01-15	2010-09-30	2	2	1	9.70568	116.497	136.15	43.5	23.4668	1	3	4	#NULL!	2	27.3	32.0601	29.5539	13.9461	1.25939	107	64	99	0	0	0	0	0	0	0	0	1	1	136.3	136	498	23.1	0	1	1	1	1	1	0	78.3333	0	#NULL!	136.15	115.5
140	2001-08-13	2010-09-30	2	2	2	9.13073	109.596	137.15	37	19.6703	1	2	3	2	#NULL!	5.2	28.0077	26.6371	10.3629	1.35418	#NULL!	#NULL!	#NULL!	#NULL!	#NULL!	#NULL!	#NULL!	#NULL!	#NULL!	#NULL!	0	1	4	137.2	137.1	636	19.3	#NULL!	#NULL!	#NULL!	#NULL!	#NULL!	#NULL!	#NULL!	#NULL!	0	#NULL!	137.15	109.5
141	2001-01-23	2010-09-30	2	2	1	9.68378	116.234	145.05	26.9	12.7855	0	1	1	1	1	8.4	3.09312	26.068	0.83205	2.03887	96	57	91	0	0	0	0	0	0	0	0	1	1	145	145.1	731	18	0	1	1	1	1	1	0	70	0	#NULL!	145.05	115.5
142	2000-10-25	2010-09-30	2	2	1	9.93018	119.192	133.6	32.6	18.2644	0	1	2	1	1	18.2	19.7429	26.1638	6.4362	1.4325	104	65	78	0	0	0	0	0	0	0	0	1	1	133.4	133.8	571	19.5	0	1	1	1	1	1	0	78	0	#NULL!	133.6	118.5
143	2001-01-26	2010-09-30	2	2	1	9.67556	116.135	141.75	57.7	28.7164	1	3	4	#NULL!	2	40.4	42.8214	32.9921	24.7079	1.14889	100	61	82	0	0	0	0	0	0	0	0	1	1	141.5	142	498	25.2	0	1	1	1	1	1	0	74	0	#NULL!	141.75	115.5
144	2001-08-27	2010-11-29	2	2	1	9.25667	111.107	127.65	22.7	13.9311	0	1	1	1	1	7.9	0.736784	22.5328	0.16725	1.61745	101	60	99	0	0	0	0	0	0	0	0	1	1	127.6	127.7	607	15.3	0	1	1	1	1	1	0	73.6667	0	#NULL!	127.65	110.5
145	2001-01-18	2010-09-30	2	2	2	9.69747	116.398	136.9	32.7	17.4478	0	1	2	1	1	13.3	15.0905	27.7654	4.9346	1.59134	111	53	87	0	0	0	0	0	0	0	0	1	1	136.7	137.1	536	20.7	0	1	1	1	1	1	0	72.3333	0	#NULL!	136.9	115.5
146	2000-11-22	2010-09-30	2	2	2	9.85352	118.271	137.25	30.1	15.9787	0	1	2	1	1	12.9	12.6527	26.2916	3.80845	1.64541	102	63	89	0	0	0	0	0	0	0	0	1	1	137.5	137	608	19.2	0	1	1	1	1	1	0	76	0	#NULL!	137.25	117.5
147	2000-10-12	2010-09-30	2	2	2	9.96578	119.619	132.75	36.6	20.7688	1	2	3	2	#NULL!	33.5	31.451	25.089	11.5111	1.20801	96	54	88	0	0	0	0	0	0	0	0	1	1	132.6	132.9	647	18.8	0	1	1	1	1	1	0	68	0	#NULL!	132.75	119.5
148	2001-01-29	2010-09-30	2	2	2	9.66735	116.037	127.45	26	16.0064	0	1	2	1	1	12	14.3198	22.2769	3.72315	1.39175	99	49	100	0	0	0	0	0	0	0	0	1	1	127.5	127.4	642	16.8	0	1	1	1	1	1	0	65.6667	0	#NULL!	127.45	115.5
149	2001-03-03	2010-11-29	2	2	2	9.74127	116.924	145.6	33.6	15.8495	0	1	2	1	1	13	11.722	29.6614	3.9386	1.87144	106	54	118	0	0	0	0	0	0	0	0	1	1	145.6	145.6	582	21.4	0	1	1	1	1	1	0	71.3333	0	#NULL!	145.6	116.5
150	2000-11-15	2010-10-05	6	6	2	9.88638	118.666	151.65	63.4	27.5679	1	3	4	#NULL!	2	36.5	41.1028	37.3408	26.0592	1.3545	102	61	87	0	0	0	0	0	0	0	0	2	1	151.2	152.1	458	29.5	0	1	1	1	1	1	0	74.6667	0	#NULL!	151.65	118.5
151	2000-12-05	2010-10-05	6	6	2	9.83162	118.009	145.85	43.6	20.4962	1	2	3	2	#NULL!	31.5	30.2091	30.4289	13.1711	1.48461	106	65	88	0	0	0	0	0	0	0	0	2	1	145.9	145.8	614	21.9	0	1	1	1	1	1	0	78.6667	0	#NULL!	145.85	117.5
152	2001-04-02	2010-10-05	6	6	1	9.50856	114.131	136.65	41.7	22.3314	1	2	3	2	#NULL!	23.4	28.9354	29.6339	12.0661	1.32701	107	61	90	0	0	0	0	0	0	0	0	2	1	136.7	136.6	489	23.4	0	1	1	1	1	1	0	76.3333	0	#NULL!	136.65	113.5
153	2000-11-03	2010-10-05	6	6	1	9.91923	119.06	143.45	41.6	20.2159	1	2	3	2	#NULL!	28.8	30.0883	29.0832	12.5168	1.43864	108	70	85	0	0	0	0	0	0	0	0	2	1	143.4	143.5	636	21.7	0	1	1	1	1	1	0	82.6667	0	#NULL!	143.45	118.5
154	2001-04-11	2010-10-05	6	6	1	9.48392	113.835	135.1	33.3	18.2446	0	1	2	1	1	16.9	20.352	26.5228	6.7772	1.45374	111	68	92	0	0	0	0	0	0	0	0	2	1	135.3	134.9	581	20.3	0	1	1	1	1	1	0	82.3333	0	#NULL!	135.1	113.5
155	2001-01-07	2010-10-05	6	6	2	9.74127	116.924	137.95	36.2	19.0224	0	1	2	1	1	16.3	19.4996	29.1411	7.05885	1.53194	99	48	89	0	0	0	0	0	0	0	0	2	1	138.1	137.8	500	22.2	0	1	1	1	1	1	0	65	0	#NULL!	137.95	116.5
156	2001-04-20	2010-10-05	6	6	1	9.45927	113.539	133.5	29	16.2718	0	1	2	1	1	14.3	13.4141	25.1099	3.8901	1.54315	93	52	76	0	0	0	0	0	0	0	0	2	1	133.5	133.5	604	18.2	0	1	1	1	1	1	0	65.6667	0	#NULL!	133.5	113.5
157	2000-08-18	2010-10-05	6	6	1	10.13	121.591	139.5	41.6	21.3769	1	2	3	2	#NULL!	33	34.456	27.2663	14.3337	1.2755	104	61	100	0	0	0	0	0	0	0	0	2	1	139.5	139.5	673	20.4	0	1	1	1	1	1	0	75.3333	0	#NULL!	139.5	121.5
158	2000-12-09	2010-10-05	6	6	2	9.82067	117.877	146.65	55.8	25.946	1	3	4	#NULL!	2	34.8	38.0372	34.5752	21.2248	1.33259	98	57	109	0	0	0	0	0	0	0	0	2	1	146.9	146.4	477	26.6	0	1	1	1	1	1	0	70.6667	0	#NULL!	146.65	117.5
159	2001-01-16	2010-10-05	6	6	2	9.71663	116.628	140.45	41.5	21.038	1	2	3	2	#NULL!	29.6	29.5813	29.2237	12.2763	1.38909	97	59	92	0	0	0	0	0	0	0	0	2	1	140.4	140.5	576	21.4	0	1	1	1	1	1	0	71.6667	0	#NULL!	140.45	116.5
160	1999-11-05	2010-10-05	6	6	2	10.9158	131.022	144.25	37.6	18.0699	0	1	2	1	1	20.6	21.2201	29.6212	7.97875	1.63926	105	77	93	0	1	0	1	0	1	1	0	2	1	144.2	144.3	590	21.8	0	#NULL!	2	1	1	#NULL!	0	86.3333	0	#NULL!	144.25	130.5
161	2000-10-11	2010-10-05	6	6	2	9.9822	119.816	138.7	37.6	19.545	1	2	3	2	#NULL!	24.5	24.9561	28.2165	9.3835	1.44367	101	58	90	0	0	0	0	0	0	0	0	2	1	138.9	138.5	576	20.8	0	1	1	1	1	1	0	72.3333	0	#NULL!	138.7	119.5
162	2000-12-05	2010-10-05	6	6	1	9.83162	118.009	137.9	32.7	17.1957	0	1	2	1	1	19.4	20.0887	26.131	6.569	1.51963	83	46	74	0	0	0	0	0	0	0	0	2	1	137.9	137.9	647	19.3	0	1	1	1	1	1	0	58.3333	0	#NULL!	137.9	117.5
163	2000-10-29	2010-10-05	7	6	1	9.93292	119.224	131.45	30.2	17.4778	0	1	2	1	1	17.9	17.7978	24.825	5.37495	1.42038	110	60	100	0	0	0	0	0	0	0	0	2	1	131.3	131.6	594	18.2	0	1	1	1	1	1	0	76.6667	0	#NULL!	131.45	118.5
164	2000-11-14	2010-10-05	7	6	1	9.88912	118.699	156.7	60.9	24.8016	1	3	4	#NULL!	2	34.9	39.3067	36.9622	23.9378	1.49032	132	70	100	2	0	1	2	1	0	1	0	2	1	156.5	156.9	548	29	1	1	1	#NULL!	2	1	1	90.6667	0	#NULL!	156.7	118.5
165	2001-03-02	2010-10-05	7	6	1	9.59343	115.15	137.2	38.5	20.4528	1	2	3	2	#NULL!	25.8	27.9821	27.7269	10.7731	1.35565	100	61	104	0	0	0	0	0	0	0	0	2	1	137.2	137.2	585	20.9	0	1	1	1	1	1	0	74	0	#NULL!	137.2	114.5
166	2000-12-28	2010-10-05	7	6	1	9.76865	117.253	140.55	33.9	17.1608	0	1	2	1	1	14.8	15.8417	28.5297	5.37035	1.66249	111	75	73	0	0	0	0	0	0	0	0	2	1	140.5	140.6	563	21.2	0	1	1	1	1	1	0	87	0	#NULL!	140.55	116.5
167	2000-12-01	2010-10-05	7	6	2	9.84257	118.14	144.45	41.1	19.6973	1	2	3	2	#NULL!	26.2	25.7461	30.5183	10.5817	1.54937	109	60	91	0	0	0	0	0	0	0	0	2	1	144.5	144.4	567	22.2	0	1	1	1	1	1	0	76.3333	0	#NULL!	144.45	117.5
168	2001-03-26	2010-10-05	7	6	2	9.52772	114.361	137.95	27	14.188	0	1	1	1	1	19.5	2.64463	26.2859	0.71405	1.85269	105	61	98	0	0	0	0	0	0	0	0	2	1	137.7	138.2	598	19.8	0	1	1	1	1	1	0	75.6667	0	#NULL!	137.95	113.5
169	2001-06-23	2010-10-05	7	6	2	9.28405	111.436	149.35	53.2	23.8507	1	3	4	#NULL!	2	29.4	33.6219	35.3132	17.8868	1.48059	121	79	100	1	1	0	1	1	1	1	0	2	1	149.3	149.4	462	27.5	0	#NULL!	2	2	#NULL!	#NULL!	0	93	0	#NULL!	149.35	110.5
170	2001-02-03	2010-10-05	7	6	2	9.66735	116.037	142.8	40.6	19.9099	1	2	3	2	#NULL!	28.5	27.7355	29.3394	11.2606	1.47361	102	65	83	0	0	0	0	0	0	0	0	2	1	142.9	142.7	603	21.2	0	1	1	1	1	1	0	77.3333	0	#NULL!	142.8	115.5
171	2000-12-24	2010-10-06	7	6	2	9.78234	117.417	131.5	26	15.0356	0	1	2	1	1	6.8	7.75269	23.9843	2.0157	1.59516	82	48	99	0	0	0	0	0	0	0	0	2	1	131.5	131.5	613	17.7	0	1	1	1	1	1	0	59.3333	0	#NULL!	131.5	116.5
172	2001-07-16	2010-10-06	7	6	1	9.22382	110.713	139.1	31.8	16.4351	0	1	2	1	1	13.2	13.1204	27.6277	4.1723	1.68102	96	53	98	0	0	0	0	0	0	0	0	2	1	139.1	139.1	575	20.2	0	1	1	1	1	1	0	67.3333	0	#NULL!	139.1	110.5
173	1999-11-03	2010-10-06	7	6	1	10.924	131.121	139.5	36	18.4992	0	1	2	1	1	22.1	23.9814	27.3667	8.6333	1.47934	114	63	95	0	0	0	0	0	0	0	0	2	1	139.4	139.6	627	21	0	1	1	1	1	1	0	80	0	#NULL!	139.5	130.5
174	2000-11-18	2010-10-06	7	6	2	9.8809	118.6	135.15	26.8	14.6725	0	1	2	1	1	#NULL!	#NULL!	#NULL!	#NULL!	#NULL!	97	49	#NULL!	0	0	0	0	0	0	0	0	2	1	135.1	135.2	#NULL!	#NULL!	0	1	1	1	1	1	0	65	0	#NULL!	135.15	118.5
175	2001-07-25	2010-10-06	7	6	2	9.19918	110.417	145.6	38.8	18.3024	0	1	2	1	1	19.6	20.2186	30.9552	7.8448	1.69132	115	60	87	0	0	0	0	0	0	0	0	2	1	145.5	145.7	545	22.8	0	1	1	1	1	1	0	78.3333	0	#NULL!	145.6	109.5
176	2000-09-27	2010-10-06	7	6	1	10.0233	120.309	140.15	42.1	21.4336	1	2	3	2	#NULL!	24.3	29.3372	29.7491	12.3509	1.38796	93	58	84	0	0	0	0	0	0	0	0	2	1	140	140.3	545	23.4	0	1	1	1	1	1	0	69.6667	0	#NULL!	140.15	119.5
177	2001-08-26	2010-10-11	6	6	2	9.12526	109.53	134.15	30.8	17.1147	0	1	2	1	1	10	12.5411	26.9373	3.86265	1.57393	106	57	99	0	0	0	0	0	0	0	0	2	1	134.2	134.1	523	20.3	0	1	1	1	1	1	0	73.3333	0	#NULL!	134.15	109.5
179	2001-07-23	2010-10-11	6	6	2	9.21834	110.647	134.55	40.4	22.3159	1	2	3	2	#NULL!	26.9	29.9298	28.3084	12.0916	1.26853	90	53	83	0	0	0	0	0	0	0	0	2	1	134.7	134.4	520	21.6	0	1	1	1	1	1	0	65.3333	0	#NULL!	134.55	110.5
180	2000-09-22	2010-10-11	6	6	1	10.0507	120.638	136.3	24.6	13.2417	0	1	1	1	1	7.7	2.93618	23.8777	0.7223	1.80322	96	50	76	0	0	0	0	0	0	0	0	2	1	136.1	136.5	691	16.6	0	1	1	1	1	1	0	65.3333	0	#NULL!	136.3	120.5
181	2000-12-11	2010-10-11	6	6	1	9.83162	118.009	141	31.2	15.6934	0	1	2	1	1	10.4	8.15256	28.6564	2.5436	1.82602	109	62	80	0	0	0	0	0	0	0	0	2	1	140.9	141.1	544	20.5	0	1	1	1	1	1	0	77.6667	0	#NULL!	141	117.5
182	2000-09-27	2010-10-11	6	6	1	10.037	120.473	138.15	28.5	14.9329	0	1	2	1	1	10.5	#NULL!	#NULL!	#NULL!	#NULL!	92	50	92	0	0	0	0	0	0	0	0	2	1	138.1	138.2	#NULL!	18.7	0	1	1	1	1	1	0	64	0	#NULL!	138.15	119.5
183	2001-03-19	2010-10-11	6	6	1	9.56331	114.788	152.75	53.3	22.8436	1	2	3	2	#NULL!	24.4	32.6119	35.9179	17.3821	1.57234	112	62	77	0	0	0	0	0	0	0	0	2	1	152.9	152.6	486	29.5	0	1	1	1	1	1	0	78.6667	0	#NULL!	152.75	114.5
184	1999-10-30	2010-10-11	6	6	2	10.9487	131.416	159.15	47.8	18.8719	0	1	2	1	1	26.5	25.9963	35.3738	12.4262	1.87442	107	66	93	0	0	0	0	0	0	0	0	2	1	159	159.3	587	25.7	0	1	1	1	1	1	0	79.6667	0	#NULL!	159.15	130.5
185	2000-10-22	2010-10-11	6	6	1	9.96851	119.652	138.15	29.3	15.352	0	1	2	1	1	12.7	10.2906	26.2848	3.01515	1.71214	96	61	73	0	0	0	0	0	0	0	0	2	1	138.2	138.1	618	18.7	0	1	1	1	1	1	0	72.6667	0	#NULL!	138.15	119.5
186	2000-09-26	2010-10-07	8	8	1	10.0287	120.375	141.25	32.4	16.2393	0	1	2	1	1	11.7	12.0974	28.4805	3.91955	1.75379	103	62	#NULL!	0	0	0	0	0	0	0	0	2	1	141.4	141.1	567	20.9	0	1	1	1	1	1	0	75.6667	0	#NULL!	141.25	119.5
187	2001-03-16	2010-10-07	8	8	1	9.56057	114.755	130.9	28.3	16.5161	0	1	2	1	1	12.6	10.8057	25.242	3.058	1.52833	106	89	#NULL!	0	2	1	2	0	1	1	0	2	1	131.2	130.6	547	16.1	1	2	#NULL!	1	1	2	1	94.6667	0	#NULL!	130.9	114.5
188	2000-09-03	2010-10-07	8	8	1	10.0917	121.13	129.55	29.1	17.3388	0	1	2	1	1	14.1	15.3682	24.6279	4.47215	1.42039	91	74	#NULL!	0	1	0	1	0	1	1	0	2	1	129.6	129.5	565	18.3	0	#NULL!	2	1	1	#NULL!	0	79.6667	0	#NULL!	129.55	120.5
189	2001-12-21	2010-10-07	8	8	1	8.79398	105.554	137.95	36.9	19.3902	1	2	3	2	#NULL!	18.6	21.827	28.8458	8.05415	1.48765	112	66	#NULL!	0	0	0	0	0	0	0	0	2	1	137.9	138	522	22	0	1	1	1	1	1	0	81.3333	0	#NULL!	137.95	105.5
190	2000-11-21	2010-10-07	8	8	1	9.87543	118.534	144.15	45.8	22.0412	1	2	3	2	#NULL!	27.9	31.708	31.2777	14.5222	1.41906	134	85	#NULL!	2	2	1	2	1	1	1	0	2	1	144.2	144.1	552	24.2	1	2	#NULL!	#NULL!	2	2	1	101.333	0	#NULL!	144.15	118.5
191	2000-10-07	2010-10-07	8	8	2	9.99863	120.013	141.5	52.5	26.2208	1	3	4	#NULL!	2	34.4	38.1398	32.4766	20.0234	1.23858	118	84	#NULL!	1	2	1	2	1	1	1	0	2	4	141	142	486	25.2	1	2	#NULL!	2	#NULL!	2	1	95.3333	0	#NULL!	141.5	119.5
192	2000-11-09	2010-10-07	8	8	2	9.90828	118.929	137.5	27	14.281	0	1	1	1	1	9.3	7.45741	24.9865	2.0135	1.74963	97	54	80	0	0	0	0	0	0	0	0	2	1	137.6	137.4	665	17.9	0	1	1	1	1	1	0	68.3333	0	#NULL!	137.5	118.5
193	2001-05-10	2010-10-07	8	8	1	9.40999	112.948	141.9	32	15.8922	0	1	2	1	1	11.1	9.51844	28.9541	3.0459	1.8219	110	61	87	0	0	0	0	0	0	0	0	2	1	141.9	141.9	548	20.8	0	1	1	1	1	1	0	77.3333	0	#NULL!	141.9	112.5
194	2000-11-04	2010-10-07	8	8	2	9.92197	119.093	147.25	53.5	24.6742	1	3	4	#NULL!	2	31.6	35.3825	34.5703	18.9297	1.40107	#NULL!	#NULL!	#NULL!	#NULL!	#NULL!	#NULL!	#NULL!	#NULL!	#NULL!	#NULL!	0	2	1	147	147.5	471	26.8	#NULL!	#NULL!	#NULL!	#NULL!	#NULL!	#NULL!	#NULL!	#NULL!	0	#NULL!	147.25	118.5
195	2001-05-04	2010-10-07	8	8	2	9.42642	113.145	133.25	23	12.9537	0	1	1	1	1	7.4	6.59022	21.4842	1.51575	1.65854	98	53	#NULL!	0	0	0	0	0	0	0	0	2	5	133.3	133.2	765	15.6	0	1	1	1	1	1	0	68	0	#NULL!	133.25	112.5
196	2001-07-18	2010-10-07	8	8	2	9.22108	110.68	143.1	33.2	16.2128	0	1	2	1	1	12.3	11.8925	29.2517	3.9483	1.80423	106	66	#NULL!	0	0	0	0	0	0	0	0	2	1	143	143.2	560	21.3	0	1	1	1	1	1	0	79.3333	0	#NULL!	143.1	110.5
197	2001-01-04	2010-10-07	8	8	1	9.75496	117.088	141.85	38.2	18.9847	0	1	2	1	1	24.5	26.4046	28.1135	10.0865	1.48084	91	49	81	0	0	0	0	0	0	0	0	2	1	141.8	141.9	640	21.1	0	1	1	1	1	1	0	63	0	#NULL!	141.85	116.5
198	2001-01-12	2010-10-07	8	8	1	9.73306	116.826	137.2	48	25.4996	1	3	4	#NULL!	2	30.3	35.7742	30.8284	17.1716	1.20898	102	69	85	0	0	0	0	0	0	0	0	2	1	137.4	137	475	24.5	0	1	1	1	1	1	0	80	0	#NULL!	137.2	116.5
199	2001-03-14	2010-10-07	8	8	1	9.56605	114.821	145.45	30.6	14.4642	0	1	1	1	1	12.3	9.61291	27.6584	2.94155	1.9122	113	69	#NULL!	0	0	0	0	0	0	0	0	2	1	145.2	145.7	673	19.6	0	1	1	1	1	1	0	83.6667	0	#NULL!	145.45	114.5
200	2001-08-29	2010-10-07	8	8	2	9.10609	109.3	136	33.8	18.2742	0	1	2	1	1	25.3	24.5698	25.4954	8.3046	1.39516	105	63	#NULL!	0	0	0	0	0	0	0	0	2	1	135.9	136.1	659	18.5	0	1	1	1	1	1	0	77	0	#NULL!	136	108.5
201	2001-03-19	2010-10-07	8	8	2	9.55236	114.657	132.8	29.8	16.8974	0	1	2	1	1	18.1	18.3195	24.3408	5.4592	1.4405	122	73	88	2	0	1	2	1	0	1	0	2	1	132.8	132.8	642	17.9	1	1	1	#NULL!	2	1	1	89.3333	0	#NULL!	132.8	114.5
202	2001-01-27	2010-10-07	8	8	2	9.69199	116.333	125.45	28	17.7917	0	1	2	1	1	19.2	21.6684	21.9328	6.06715	1.23276	96	63	110	0	0	0	0	0	0	0	0	2	1	125.6	125.3	642	16.5	0	1	1	1	1	1	0	74	0	#NULL!	125.45	115.5
203	2001-01-03	2010-10-07	8	8	1	9.7577	117.121	142.8	32.3	15.8397	0	1	2	1	1	14.7	14.2635	27.6929	4.6071	1.74833	104	77	#NULL!	0	1	0	1	0	1	1	0	2	1	142.9	142.7	638	20	0	#NULL!	2	1	1	#NULL!	0	86	0	#NULL!	142.8	116.5
204	2000-09-05	2010-10-07	8	8	1	10.0862	121.065	140.95	28.4	14.2951	0	1	1	1	1	8.9	6.01849	26.6907	1.70925	1.86712	112	80	85	0	1	0	1	0	1	1	0	2	1	140.9	141	636	19	0	#NULL!	2	1	1	#NULL!	0	90.6667	0	#NULL!	140.95	120.5
205	2001-03-29	2010-10-07	8	8	1	9.52498	114.328	143.4	36.9	17.9444	0	1	2	1	1	20.2	21.6843	28.8985	8.0015	1.61045	131	89	#NULL!	2	2	1	2	1	1	1	0	2	1	143.6	143.2	612	21.5	1	2	#NULL!	#NULL!	2	2	1	103	0	#NULL!	143.4	113.5
206	2001-07-26	2010-10-07	8	8	2	9.19918	110.417	141.9	49.6	24.633	1	3	4	#NULL!	2	30.9	34.7337	32.3721	17.2279	1.31418	109	68	#NULL!	0	0	0	0	0	0	0	0	2	1	141.9	141.9	478	25.1	0	1	1	1	1	1	0	81.6667	0	#NULL!	141.9	109.5
207	2000-10-07	2010-10-07	8	8	2	9.99863	120.013	149.9	36.6	16.2884	0	1	2	1	1	6.3	10.5456	32.7403	3.8597	2.01004	102	56	97	0	0	0	0	0	0	0	0	2	1	149.8	150	500	25.1	0	1	1	1	1	1	0	71.3333	0	#NULL!	149.9	119.5
208	2000-10-09	2010-10-07	8	8	1	9.99316	119.947	135.45	31.2	17.0058	0	1	2	1	1	12.8	13.4357	27.008	4.19195	1.58817	104	65	#NULL!	0	0	0	0	0	0	0	0	2	1	135.3	135.6	544	19.9	0	1	1	1	1	1	0	78	0	#NULL!	135.45	119.5
209	2000-09-24	2010-10-07	8	8	1	10.0342	120.44	147.3	59.6	27.4689	1	3	4	#NULL!	2	39	41.8304	34.6691	24.9309	1.26212	110	75	#NULL!	0	0	0	0	0	0	0	0	2	1	147.2	147.4	510	26.6	0	1	1	1	1	1	0	86.6667	0	#NULL!	147.3	119.5
210	2001-01-05	2010-10-07	8	8	2	9.75222	117.056	146.3	50.3	23.5006	1	3	4	#NULL!	2	29.8	33.0429	33.6794	16.6206	1.43313	105	69	#NULL!	0	0	0	0	0	0	0	0	2	1	146.3	146.3	483	25.8	0	1	1	1	1	1	0	81	0	#NULL!	146.3	116.5
211	2001-08-30	2010-10-07	8	8	2	9.10335	109.267	136.25	37.9	20.4158	1	2	3	2	#NULL!	37.9	27.2793	27.5612	10.3388	1.34999	114	68	#NULL!	0	0	0	0	0	0	0	0	2	1	136.1	136.4	574	20.4	0	1	1	1	1	1	0	83.3333	0	#NULL!	136.25	108.5
212	2001-12-03	2010-10-07	8	8	2	8.84326	106.145	134.8	30.6	16.84	0	1	2	1	1	14.2	14.832	26.0614	4.5386	1.54759	106	59	#NULL!	0	0	0	0	0	0	0	0	2	1	134.9	134.7	583	19.2	0	1	1	1	1	1	0	74.6667	0	#NULL!	134.8	105.5
213	2001-08-21	2010-10-07	8	8	2	9.12799	109.563	141.75	41.1	20.4548	1	2	3	2	#NULL!	26.8	27.4009	29.8382	11.2618	1.45874	115	68	#NULL!	0	0	0	0	0	0	0	0	2	1	141.6	141.9	560	22	0	1	1	1	1	1	0	83.6667	0	#NULL!	141.75	109.5
214	2001-01-07	2010-10-07	8	8	2	9.74675	116.99	145.15	52.1	24.7288	1	3	4	#NULL!	2	28.9	34.3108	34.224	17.876	1.38397	97	51	#NULL!	0	0	0	0	0	0	0	0	2	1	145.2	145.1	445	27.1	0	1	1	1	1	1	0	66.3333	0	#NULL!	145.15	116.5
215	2000-09-18	2010-10-08	8	8	2	10.0534	120.67	148.6	32.6	14.7632	0	1	2	1	1	13.7	11.3613	28.8962	3.7038	1.95732	95	57	96	0	0	0	0	0	0	0	0	2	1	148.5	148.7	670	20.6	0	1	1	1	1	1	0	69.6667	0	#NULL!	148.6	120.5
216	2001-10-11	2010-10-08	8	8	1	8.9911	107.92	132.55	40.2	22.8806	1	3	4	#NULL!	2	27	31.121	27.6894	12.5106	1.21017	108	63	86	0	0	0	0	0	0	0	0	2	1	132.6	132.5	520	21.5	0	1	1	1	1	1	0	78	0	#NULL!	132.55	107.5
217	2001-03-26	2010-10-08	8	8	2	9.53593	114.459	129.6	21.2	12.6219	0	1	1	1	1	2.2	3.68491	20.4188	0.7812	1.61772	103	61	#NULL!	0	0	0	0	0	0	0	0	2	1	129.6	129.6	751	15.2	0	1	1	1	1	1	0	75	0	#NULL!	129.6	113.5
218	2001-08-16	2010-10-08	8	8	2	9.14442	109.76	138.25	37.7	19.7247	1	2	3	2	#NULL!	19.8	24.1381	28.5999	9.10005	1.44995	104	49	83	0	0	0	0	0	0	0	0	2	1	138.2	138.3	547	21.2	0	1	1	1	1	1	0	67.3333	0	#NULL!	138.25	109.5
219	2001-06-19	2010-10-08	8	8	2	9.30322	111.666	142.25	50.7	25.0555	1	3	4	#NULL!	2	38.9	39.1741	30.8388	19.8613	1.23082	106	59	#NULL!	0	0	0	0	0	0	0	0	2	1	142.3	142.2	580	22.7	0	1	1	1	1	1	0	74.6667	0	#NULL!	142.25	111.5
220	2001-08-31	2010-10-08	8	8	2	9.10335	109.267	133.4	31.4	17.6449	0	1	2	1	1	19	19.2268	25.3628	6.0372	1.43741	104	68	#NULL!	0	0	0	0	0	0	0	0	2	1	133.4	133.4	605	18.6	0	1	1	1	1	1	0	80	0	#NULL!	133.4	108.5
221	2001-03-05	2010-10-08	8	8	2	9.59343	115.15	143.65	34.2	16.5735	0	1	2	1	1	34.2	9.65716	30.8973	3.30275	1.86425	125	74	101	2	0	1	2	1	0	1	0	2	1	143.4	143.9	482	25.8	1	1	1	#NULL!	2	1	1	91	0	#NULL!	143.65	114.5
222	2000-11-28	2010-10-08	8	8	1	9.859	118.337	131.4	25.2	14.5952	0	1	2	1	1	10.8	6.09841	23.6632	1.5368	1.6213	112	84	#NULL!	0	2	1	2	0	1	1	0	2	1	131.2	131.6	624	16.5	1	2	#NULL!	1	1	2	1	93.3333	0	#NULL!	131.4	117.5
223	2001-03-24	2010-10-08	8	8	1	9.54141	114.525	139.15	28.3	14.6157	0	1	2	1	1	9.4	4.66837	26.9789	1.32115	1.84588	93	51	86	0	0	0	0	0	0	0	0	2	1	139.4	138.9	588	18.7	0	1	1	1	1	1	0	65	0	#NULL!	139.15	114.5
224	2001-03-08	2010-10-08	8	8	2	9.58522	115.051	144.6	41.5	19.8478	1	2	3	2	#NULL!	15.5	21.4123	32.6139	8.8861	1.6432	137	74	#NULL!	2	0	1	2	1	0	1	0	2	1	144.5	144.7	452	25.7	1	1	1	#NULL!	2	1	1	95	0	#NULL!	144.6	114.5
225	2001-04-08	2010-10-08	8	8	2	9.50034	114.032	136.55	27.9	14.9631	0	1	2	1	1	18.7	17.412	23.0421	4.85795	1.53993	101	58	107	0	0	0	0	0	0	0	0	2	1	136.4	136.7	767	16.6	0	1	1	1	1	1	0	72.3333	0	#NULL!	136.55	113.5
226	2001-02-03	2010-10-08	8	8	2	9.67556	116.135	136.75	28.7	15.3471	0	1	2	1	1	10.6	9.88275	25.8636	2.83635	1.68524	90	40	#NULL!	0	0	0	0	0	0	0	0	2	1	136.9	136.6	614	18.8	0	1	1	1	1	1	0	56.6667	0	#NULL!	136.75	115.5
227	2001-07-07	2010-10-08	8	8	2	9.25394	111.075	140.4	28.6	14.5088	0	1	2	1	1	16.6	13	24.882	3.718	1.71496	84	43	#NULL!	0	0	0	0	0	0	0	0	2	1	140.3	140.5	732	17.4	0	1	1	1	1	1	0	56.6667	0	#NULL!	140.4	110.5
228	2001-05-27	2010-10-08	8	8	1	9.36619	112.422	141.4	43.6	21.8066	1	2	3	2	#NULL!	26.8	30.4468	30.3252	13.2748	1.39064	105	64	#NULL!	0	0	0	0	0	0	0	0	2	2	141.4	141.4	544	23.4	0	1	1	1	1	1	0	77.6667	0	#NULL!	141.4	111.5
229	2001-06-12	2010-10-08	8	8	1	9.32238	111.896	133.5	30.3	17.0012	0	1	2	1	1	12.6	12.1135	26.6296	3.6704	1.56633	110	71	#NULL!	0	0	0	0	0	0	0	0	2	1	133.5	133.5	526	19.4	0	1	1	1	1	1	0	84	0	#NULL!	133.5	111.5
230	2001-03-11	2010-10-08	8	8	2	9.577	114.952	133.05	35.7	20.1669	1	2	3	2	#NULL!	19.8	23.1111	27.4494	8.25065	1.36111	148	75	#NULL!	2	1	1	2	1	1	1	0	2	1	133.2	132.9	510	20.9	1	#NULL!	2	#NULL!	2	#NULL!	1	99.3333	0	#NULL!	133.05	114.5
231	2000-10-19	2010-10-08	8	8	1	9.96851	119.652	138.55	32.2	16.7742	0	1	2	1	1	16.3	16.7672	26.801	5.39905	1.59774	108	57	84	0	0	0	0	0	0	0	0	2	1	138.7	138.4	616	19.7	0	1	1	1	1	1	0	74	0	#NULL!	138.55	119.5
233	2000-11-16	2010-10-12	9	9	2	9.90281	118.863	145.2	60.4	28.6486	1	3	4	#NULL!	2	44.1	45.1387	33.1362	27.2638	1.15664	122	69	97	2	0	1	2	1	0	1	0	1	1	145.2	145.2	568	24.7	1	1	1	#NULL!	2	1	1	86.6667	0	#NULL!	145.2	118.5
234	2001-04-26	2010-10-12	9	9	2	9.46201	113.572	152.2	38	16.4042	0	1	2	1	1	17.4	15.2921	32.189	5.811	1.96224	105	63	94	0	0	0	0	0	0	0	0	1	1	152.2	152.2	581	23	0	1	1	1	1	1	0	77	0	#NULL!	152.2	113.5
235	2001-03-21	2010-10-12	9	9	1	9.56057	114.755	143.6	39.3	19.0583	0	1	2	1	1	15	19.6639	31.5721	7.7279	1.65661	111	58	75	0	0	0	0	0	0	0	0	1	1	143.8	143.4	479	24.5	0	1	1	1	1	1	0	75.6667	0	#NULL!	143.6	114.5
236	2001-09-25	2010-10-12	9	9	2	9.04586	108.577	146	46.3	21.7208	1	2	3	2	#NULL!	32.7	32.2512	31.3677	14.9323	1.44413	107	65	105	0	0	0	0	0	0	0	0	1	1	146.1	145.9	582	22.8	0	1	1	1	1	1	0	79	0	#NULL!	146	108.5
237	2000-11-04	2010-10-12	9	9	2	9.93566	119.257	128.75	28.1	16.9516	0	1	2	1	1	17.8	19.4055	22.6471	5.45295	1.33598	101	53	95	0	0	0	0	0	0	0	0	1	1	129	128.5	658	16.9	0	1	1	1	1	1	0	69	0	#NULL!	128.75	118.5
238	2001-05-25	2010-10-12	9	9	2	9.38261	112.619	150.45	54.1	23.9008	1	3	4	#NULL!	2	35.4	36.4552	34.3777	19.7223	1.43835	125	80	142	2	1	1	2	1	1	1	0	1	1	150.4	150.5	541	25.6	1	#NULL!	2	#NULL!	2	#NULL!	1	95	0	#NULL!	150.45	112.5
239	2001-04-10	2010-10-12	9	9	2	9.50582	114.098	131.65	27.7	15.9823	0	1	2	1	1	11.3	12.2348	24.311	3.38905	1.52112	114	58	75	1	0	0	1	1	0	1	0	1	1	131.8	131.5	609	18	0	1	1	2	#NULL!	1	0	76.6667	0	#NULL!	131.65	113.5
240	2001-03-26	2010-10-12	9	9	1	9.54689	114.591	141	35.1	17.655	0	1	2	1	1	16.1	17.5638	28.9351	6.1649	1.63891	92	59	89	0	0	0	0	0	0	0	0	1	1	141.1	140.9	556	21.5	0	1	1	1	1	1	0	70	0	#NULL!	141	114.5
241	2000-12-21	2010-10-12	9	9	2	9.80698	117.713	134.25	23.9	13.2608	0	1	1	1	1	2	0.458787	23.7904	0.10965	1.79404	88	47	92	0	0	0	0	0	0	0	0	1	1	134.3	134.2	656	17.1	0	1	1	1	1	1	0	60.6667	0	#NULL!	134.25	117.5
242	2000-10-18	2010-10-12	9	9	2	9.9822	119.816	142.85	33.7	16.5147	0	1	2	1	1	12.6	12.8215	29.3792	4.32085	1.77897	103	67	98	0	0	0	0	0	0	0	0	1	1	142.8	142.9	552	21.5	0	1	1	1	1	1	0	79	0	#NULL!	142.85	119.5
243	2000-09-29	2010-10-12	9	9	2	10.0342	120.44	135.3	24.1	13.165	0	1	1	1	1	6.7	7.75685	22.2306	1.8694	1.68861	105	62	107	0	0	0	0	0	0	0	0	1	1	135.2	135.4	765	16.5	0	1	1	1	1	1	0	76.3333	0	#NULL!	135.3	119.5
244	2001-07-26	2010-10-12	9	9	2	9.21287	110.582	134.8	34.5	18.9863	0	1	2	1	1	19.7	21.4328	27.1057	7.3943	1.42765	100	56	89	0	0	0	0	0	0	0	0	1	1	134.9	134.7	551	20.3	0	1	1	1	1	1	0	70.6667	0	#NULL!	134.8	110.5
245	2000-10-30	2010-10-12	9	9	2	9.94935	119.422	153.8	51.3	21.6873	1	2	3	2	#NULL!	31.5	31.8992	34.9357	16.3643	1.61089	113	64	93	0	0	0	0	0	0	0	0	1	1	153.5	154.1	546	25.7	0	1	1	1	1	1	0	80.3333	0	#NULL!	153.8	118.5
246	2001-01-24	2010-10-12	9	9	1	9.71389	116.595	135.65	44.7	24.2923	1	3	4	#NULL!	2	28.7	33.8028	29.5901	15.1099	1.21809	111	59	81	0	0	0	0	0	0	0	0	1	1	135.6	135.7	496	23.4	0	1	1	1	1	1	0	76.3333	0	#NULL!	135.65	116.5
247	2001-05-05	2010-10-12	9	9	1	9.43737	113.276	137.95	30.6	16.0797	0	1	2	1	1	13.3	12.0021	26.9273	3.67265	1.67462	105	64	85	0	0	0	0	0	0	0	0	1	1	137.8	138.1	587	19.4	0	1	1	1	1	1	0	77.6667	0	#NULL!	137.95	112.5
248	2000-09-06	2010-10-12	9	9	1	10.0972	121.196	133.25	24.9	14.0238	0	1	1	1	1	6.8	0.744779	24.7146	0.18545	1.76233	92	53	89	0	0	0	0	0	0	0	0	1	1	133.3	133.2	593	17	0	1	1	1	1	1	0	66	0	#NULL!	133.25	120.5
249	2000-10-17	2010-10-12	9	9	2	9.98494	119.849	146.65	33.9	15.7629	0	1	2	1	1	23.1	18.8639	27.5052	6.39485	1.74493	104	61	95	0	0	0	0	0	0	0	0	1	1	146.5	146.8	726	19.1	0	1	1	1	1	1	0	75.3333	0	#NULL!	146.65	119.5
250	2001-02-18	2010-10-12	9	9	1	9.64545	115.774	142.5	31.8	15.6602	0	1	2	1	1	27.9	10.9846	28.3069	3.4931	1.80757	88	51	82	0	0	0	0	0	0	0	0	1	1	142.5	142.5	594	20.4	0	1	1	1	1	1	0	63.3333	0	#NULL!	142.5	115.5
251	2001-01-26	2010-10-12	9	9	2	9.70842	116.53	135.75	28.9	15.6826	0	1	2	1	1	15.1	14.0967	24.8261	4.07395	1.58303	115	61	87	1	0	0	1	1	0	1	0	1	1	135.7	135.8	658	17.9	0	1	1	2	#NULL!	1	0	79	0	#NULL!	135.75	116.5
252	2001-06-11	2010-10-12	9	9	2	9.33607	112.06	128.95	23.7	14.253	0	1	1	1	1	2.2	3.57616	22.8524	0.84755	1.60335	94	55	107	0	0	0	0	0	0	0	0	1	1	129	128.9	618	17	0	1	1	1	1	1	0	68	0	#NULL!	128.95	111.5
253	2001-02-18	2010-10-12	9	9	2	9.64545	115.774	131.05	26	15.1391	0	1	2	1	1	5.7	6.79442	24.2335	1.76655	1.60072	109	62	92	0	0	0	0	0	0	0	0	1	1	131.2	130.9	591	17.9	0	1	1	1	1	1	0	77.6667	0	#NULL!	131.05	115.5
254	2001-07-21	2010-10-12	9	9	1	9.22656	110.746	131.55	27.1	15.6598	0	1	2	1	1	14.8	13.8242	23.3537	3.74635	1.49131	102	61	83	0	0	0	0	0	0	0	0	1	5	131.7	131.4	658	16.9	0	1	1	1	1	1	0	74.6667	0	#NULL!	131.55	110.5
255	2000-09-11	2010-10-12	9	9	1	10.0835	121.032	142	29.4	14.5804	0	1	1	1	1	6.8	2.99456	28.5196	0.8804	1.95602	93	57	103	0	0	0	0	0	0	0	0	1	1	142	142	556	20.1	0	1	1	1	1	1	0	69	0	#NULL!	142	120.5
256	2000-10-11	2010-10-12	9	9	1	10.0014	120.046	130.15	29.5	17.4154	0	1	2	1	1	12.9	13.6188	25.4824	4.01755	1.46321	109	61	87	0	0	0	0	0	0	0	0	1	1	130.2	130.1	529	18.8	0	1	1	1	1	1	0	77	0	#NULL!	130.15	119.5
257	2001-03-02	2010-10-12	9	9	1	9.61259	115.38	131	30.4	17.7146	0	1	2	1	1	14.1	14.1171	26.1084	4.2916	1.47384	88	53	84	0	0	0	0	0	0	0	0	1	1	130.9	131.1	514	19.1	0	1	1	1	1	1	0	64.6667	0	#NULL!	131	114.5
258	2001-05-03	2010-10-12	9	9	1	9.44285	113.342	134.25	37.1	20.5847	1	2	3	2	#NULL!	23.2	26.081	27.424	9.67605	1.33225	96	62	87	0	0	0	0	0	0	0	0	1	1	134	134.5	542	20.9	0	1	1	1	1	1	0	73.3333	0	#NULL!	134.25	112.5
259	2000-09-20	2010-10-12	9	9	2	10.0589	120.736	146.6	35.4	16.4716	0	1	2	1	1	13.4	14.3921	30.3052	5.0948	1.83985	96	54	86	0	0	0	0	0	0	0	0	1	1	146.4	146.8	575	22.5	0	1	1	1	1	1	0	68	0	#NULL!	146.6	120.5
260	2001-04-14	2010-10-12	9	9	2	9.49487	113.966	138.05	54.8	28.7546	1	3	4	#NULL!	2	39.4	42.8116	31.3393	23.4607	1.08989	103	67	110	0	0	0	0	0	0	0	0	1	1	138.1	138	509	23.9	0	1	1	1	1	1	0	79	0	#NULL!	138.05	113.5
261	2000-10-28	2010-10-12	9	9	1	9.95483	119.487	134.85	29.9	16.4426	0	1	2	1	1	13.1	11.9754	26.3194	3.58065	1.60068	116	48	61	1	0	0	1	1	0	1	0	1	1	134.7	135	564	19	0	1	1	2	#NULL!	1	0	70.6667	0	#NULL!	134.85	118.5
262	2001-02-26	2010-10-12	9	9	1	9.62355	115.511	136.7	24.8	13.2713	0	1	1	1	1	8.5	2.85847	24.0911	0.7089	1.81527	100	58	95	0	0	0	0	0	0	0	0	1	4	136.5	136.9	687	16.6	0	1	1	1	1	1	0	72	0	#NULL!	136.7	115.5
263	2001-02-13	2010-10-12	9	9	1	9.65914	115.938	141.5	29	14.4839	0	1	1	1	1	7.6	2.46103	28.2863	0.7137	1.95295	105	65	84	0	0	0	0	0	0	0	0	1	1	141.6	141.4	558	19.6	0	1	1	1	1	1	0	78.3333	0	#NULL!	141.5	115.5
264	2001-05-26	2010-10-12	9	9	2	9.37988	112.586	147	38.7	17.9092	0	1	2	1	1	19.6	19.3749	31.2019	7.4981	1.74223	103	58	84	0	0	0	0	0	0	0	0	1	1	147	147	554	22.8	0	1	1	1	1	1	0	73	0	#NULL!	147	112.5
265	2001-06-26	2010-10-12	9	9	1	9.295	111.568	132.15	26.3	15.0599	0	1	2	1	1	9.3	4.0249	25.2414	1.05855	1.67607	97	53	86	0	0	0	0	0	0	0	0	1	1	132.1	132.2	554	17.4	0	1	1	1	1	1	0	67.6667	0	#NULL!	132.15	111.5
266	2001-08-22	2010-10-13	10	10	2	9.14168	109.727	137.2	29.3	15.5654	0	1	2	1	1	#NULL!	#NULL!	#NULL!	#NULL!	#NULL!	#NULL!	#NULL!	#NULL!	#NULL!	#NULL!	#NULL!	#NULL!	#NULL!	#NULL!	#NULL!	0	1	1	137.1	137.3	#NULL!	#NULL!	#NULL!	#NULL!	#NULL!	#NULL!	#NULL!	#NULL!	#NULL!	#NULL!	0	#NULL!	137.2	109.5
267	2000-11-29	2010-10-13	10	10	1	9.86995	118.469	129.3	29.3	17.5255	0	1	2	1	1	11.3	21.9932	22.856	6.444	1.30416	72	40	85	0	0	0	0	0	0	0	0	1	1	129.4	129.2	664	15.5	0	1	1	1	1	1	0	50.6667	0	#NULL!	129.3	117.5
268	2001-05-21	2010-10-13	10	10	1	9.3963	112.783	140.05	34.7	17.6914	0	1	2	1	1	15.6	17.0192	28.7944	5.90565	1.62759	101	56	74	0	0	0	0	0	0	0	0	1	1	140.3	139.8	545	21.5	0	1	1	1	1	1	0	71	0	#NULL!	140.05	112.5
269	2001-04-23	2010-10-13	10	10	1	9.47296	113.704	131.95	24.1	13.842	0	1	1	1	1	9.7	4.59315	22.993	1.10695	1.66111	98	54	75	0	0	0	0	0	0	0	0	1	5	132	131.9	664	16	0	1	1	1	1	1	0	68.6667	0	#NULL!	131.95	113.5
270	2001-03-14	2010-10-13	10	10	2	9.58248	115.018	149.25	68	30.5267	1	3	4	#NULL!	2	38	44.2661	37.8991	30.1009	1.2415	111	65	104	0	0	0	0	0	0	0	0	1	1	149.2	149.3	418	30.9	0	1	1	1	1	1	0	80.3333	0	#NULL!	149.25	114.5
271	2000-11-20	2010-10-13	10	10	1	9.89459	118.764	128.7	24.7	14.9121	0	1	2	1	1	12.3	9.59919	22.329	2.371	1.49737	76	53	98	0	0	0	0	0	0	0	0	1	1	128.7	128.7	651	15.9	0	1	1	1	1	1	0	60.6667	0	#NULL!	128.7	118.5
272	2001-02-04	2010-10-13	10	10	2	9.68652	116.267	146.3	31.2	14.5769	0	1	2	1	1	6.7	4.78045	29.7085	1.4915	2.03805	98	51	95	0	0	0	0	0	0	0	0	1	1	146.4	146.2	574	21.3	0	1	1	1	1	1	0	66.6667	0	#NULL!	146.3	115.5
273	2000-10-21	2010-10-13	10	10	1	9.97673	119.75	139.9	26.7	13.6419	0	1	1	1	1	9.1	3.95356	25.6444	1.0556	1.87982	109	64	108	0	0	0	0	0	0	0	0	1	1	140	139.8	666	17.8	0	1	1	1	1	1	0	79	0	#NULL!	139.9	119.5
274	2001-06-19	2010-10-13	10	10	2	9.31691	111.83	135.1	28.7	15.7243	0	1	2	1	1	9.2	9.52892	25.9652	2.7348	1.65128	99	69	105	0	0	0	0	0	0	0	0	1	1	135.2	135	580	19.1	0	1	1	1	1	1	0	79	0	#NULL!	135.1	111.5
275	2000-11-13	2010-10-13	10	10	2	9.91376	118.994	147.4	29.8	13.7158	0	1	1	1	1	3.1	0.265101	29.721	0.079	2.16692	108	60	90	0	0	0	0	0	0	0	0	1	1	147.4	147.4	582	21.2	0	1	1	1	1	1	0	76	0	#NULL!	147.4	118.5
276	2000-09-30	2010-10-13	10	10	1	10.0342	120.44	150.6	67.3	29.6733	1	3	4	#NULL!	2	34	43.7119	37.8819	29.4181	1.27663	98	61	104	0	0	0	0	0	0	0	0	1	1	150.6	150.6	437	32.5	0	1	1	1	1	1	0	73.3333	0	#NULL!	150.6	119.5
277	2001-03-24	2010-10-13	10	10	2	9.5551	114.689	159.15	39.6	15.6344	0	1	2	1	1	15.9	13.085	34.4183	5.18165	2.20145	109	63	100	0	0	0	0	0	0	0	0	1	1	159.1	159.2	583	24.4	0	1	1	1	1	1	0	78.3333	0	#NULL!	159.15	114.5
278	2000-10-07	2010-10-13	10	10	1	10.0151	120.21	146.5	36.9	17.193	0	1	2	1	1	15.5	18.6705	30.0106	6.8894	1.74551	102	60	91	0	0	0	0	0	0	0	0	1	1	146.5	146.5	601	22.8	0	1	1	1	1	1	0	74	0	#NULL!	146.5	119.5
279	2001-08-04	2010-10-13	10	10	1	9.19097	110.319	133.25	31	17.4593	0	1	2	1	1	14.3	14.1115	26.6255	4.37455	1.525	94	50	103	0	0	0	0	0	0	0	1	1	1	133.1	133.4	527	19.5	0	1	1	1	1	1	0	64.6667	0	#NULL!	133.25	109.5
280	2001-06-24	2010-10-13	10	10	2	9.30322	111.666	140.25	26.9	13.6756	0	1	1	1	1	10	6.25818	25.2166	1.68345	1.84391	97	55	87	0	0	0	0	0	0	0	0	1	1	140.2	140.3	698	17.7	0	1	1	1	1	1	0	69	0	#NULL!	140.25	111.5
281	2000-09-03	2010-10-13	10	10	2	10.1081	121.328	131.65	21	12.1165	0	1	1	1	1	#NULL!	#NULL!	#NULL!	#NULL!	#NULL!	87	49	80	0	0	0	0	0	0	0	0	1	1	132.1	131.2	#NULL!	#NULL!	0	1	1	1	1	1	0	61.6667	0	#NULL!	131.65	120.5
282	2000-09-10	2010-10-13	10	10	1	10.089	121.098	134.05	25.5	14.1908	0	1	1	1	1	14.2	4.99314	24.2268	1.27325	1.70722	90	50	81	0	0	0	0	0	0	0	0	1	1	134.1	134	639	17.1	0	1	1	1	1	1	0	63.3333	0	#NULL!	134.05	120.5
283	2000-12-30	2010-10-13	10	10	2	9.78508	117.45	132.55	26.7	15.1968	0	1	2	1	1	9.8	10.1092	24.0009	2.69915	1.57934	94	55	93	0	0	0	0	0	0	0	0	1	1	132.4	132.7	635	17.6	0	1	1	1	1	1	0	68	0	#NULL!	132.55	116.5
284	2001-03-06	2010-10-13	10	10	2	9.60438	115.281	138.5	31.9	16.63	0	1	2	1	1	9.8	11.6759	28.1754	3.7246	1.69426	120	66	94	2	0	1	2	1	0	1	0	1	1	138.9	138.1	534	21.1	1	1	1	#NULL!	2	1	1	84	0	#NULL!	138.5	114.5
285	2000-11-10	2010-10-13	10	10	1	9.92197	119.093	145.7	29.5	13.8964	0	1	1	1	1	10.3	6.92881	27.456	2.044	1.97576	91	69	106	0	0	0	0	0	0	0	0	1	1	145.7	145.7	681	19.4	0	1	1	1	1	1	0	76.3333	0	#NULL!	145.7	118.5
286	2000-10-01	2010-10-13	10	10	2	10.0315	120.407	140.7	34.4	17.3768	0	1	2	1	1	10.9	14.8317	29.2979	5.1021	1.68603	94	56	94	0	0	0	0	0	0	0	0	1	1	140.9	140.5	525	22.4	0	1	1	1	1	1	0	68.6667	0	#NULL!	140.7	119.5
287	2000-12-01	2010-10-13	10	10	2	9.86448	118.403	140.45	43.6	22.1026	1	2	3	2	#NULL!	28.2	30.0563	30.4954	13.1046	1.37972	#NULL!	#NULL!	#NULL!	#NULL!	#NULL!	#NULL!	#NULL!	#NULL!	#NULL!	#NULL!	0	1	1	140.4	140.5	518	22.9	#NULL!	#NULL!	#NULL!	#NULL!	#NULL!	#NULL!	#NULL!	#NULL!	0	#NULL!	140.45	117.5
288	2000-10-25	2010-10-13	10	10	1	9.96578	119.619	135.75	31.1	16.8764	0	1	2	1	1	13.7	13.3027	26.9628	4.13715	1.59766	99	57	83	0	0	0	0	0	0	0	0	1	1	135.6	135.9	551	19.6	0	1	1	1	1	1	0	71	0	#NULL!	135.75	119.5
289	2001-09-14	2010-10-13	10	10	2	9.07871	108.971	146.55	46.5	21.6512	1	2	3	2	#NULL!	24.8	28.433	33.2787	13.2213	1.53704	91	59	72	0	0	0	0	0	0	0	0	1	1	146.6	146.5	483	25.6	0	1	1	1	1	1	0	69.6667	0	#NULL!	146.55	108.5
290	2000-09-22	2010-10-13	10	10	1	10.0561	120.703	135.35	27.9	15.2296	0	1	2	1	1	10.3	9.02276	25.3826	2.51735	1.66667	97	56	72	0	0	0	0	0	0	0	0	1	1	135.6	135.1	612	18.3	0	1	1	1	1	1	0	69.6667	0	#NULL!	135.35	120.5
291	2001-01-28	2010-10-13	10	10	2	9.70568	116.497	140.75	40.4	20.3932	1	2	3	2	#NULL!	24.3	25.9318	29.9236	10.4764	1.46733	115	72	82	0	0	0	0	0	0	0	0	1	1	141	140.5	533	22.4	0	1	1	1	1	1	0	86.3333	0	#NULL!	140.75	115.5
292	2001-01-04	2010-10-13	10	10	2	9.77139	117.286	140.2	34.2	17.3992	0	1	2	1	1	15.9	16.2655	28.6372	5.5628	1.64589	117	61	105	1	0	0	1	1	0	1	0	1	1	140	140.4	553	21.1	0	1	1	2	#NULL!	1	0	79.6667	0	#NULL!	140.2	116.5
293	2000-09-15	2010-10-13	10	10	2	10.0753	120.933	140.25	36.6	18.607	0	1	2	1	1	13.2	18.1387	29.9612	6.63875	1.61022	96	58	88	0	0	0	0	0	0	0	0	1	1	140.2	140.3	495	23.3	0	1	1	1	1	1	0	70.6667	0	#NULL!	140.25	120.5
294	2001-01-26	2010-10-13	10	10	1	9.71116	116.563	141.4	37.2	18.6056	0	1	2	1	1	16	18.807	30.2038	6.9962	1.62337	99	58	88	0	0	0	0	0	0	0	0	1	1	141.3	141.5	505	22.8	0	1	1	1	1	1	0	71.6667	0	#NULL!	141.4	116.5
295	2001-02-13	2010-10-13	10	10	1	9.66188	115.971	135.4	31.5	17.182	0	1	2	1	1	15.7	17.0606	26.1259	5.3741	1.52054	113	62	95	0	0	0	0	0	0	0	0	1	1	135.4	135.4	596	19.4	0	1	1	1	1	1	0	79	0	#NULL!	135.4	115.5
296	2001-06-05	2010-10-13	10	10	1	9.35524	112.291	143.55	33.8	16.4025	0	1	2	1	1	13.1	13.3025	29.3038	4.49625	1.78654	#NULL!	#NULL!	#NULL!	#NULL!	#NULL!	#NULL!	#NULL!	#NULL!	#NULL!	#NULL!	0	1	1	143.8	143.3	569	21.5	#NULL!	#NULL!	#NULL!	#NULL!	#NULL!	#NULL!	#NULL!	#NULL!	0	#NULL!	143.55	111.5
297	2001-04-18	2010-10-13	10	10	2	9.48665	113.868	154.2	43.7	18.3786	0	1	2	1	1	25.2	23.4309	33.4607	10.2393	1.82063	111	59	94	0	0	0	0	0	0	0	0	1	1	154.4	154	583	23.9	0	1	1	1	1	1	0	76.3333	0	#NULL!	154.2	113.5
298	2001-03-17	2010-10-14	9	9	2	9.577	114.952	143.05	33.1	16.1753	0	1	2	1	1	16.5	14.4424	28.3196	4.78045	1.75079	118	56	97	1	0	0	1	1	0	1	0	1	1	143.2	142.9	612	20.2	0	1	1	2	#NULL!	1	0	76.6667	0	#NULL!	143.05	114.5
299	2001-06-07	2010-10-14	9	9	2	9.3525	112.258	127.6	30.1	18.4869	0	1	2	1	1	23.5	25.6429	22.3815	7.7185	1.21067	109	67	105	0	0	0	0	0	0	0	0	1	1	127.5	127.7	668	16.8	0	1	1	1	1	1	0	81	0	#NULL!	127.6	111.5
300	2000-11-04	2010-10-14	9	9	2	9.94114	119.323	153.35	44.5	18.9231	0	1	2	1	1	18.4	21.5918	34.8916	9.60835	1.84386	104	59	91	0	0	0	0	0	0	0	0	1	1	153.2	153.5	492	26.6	0	1	1	1	1	1	0	74	0	#NULL!	153.35	118.5
301	2001-02-17	2010-10-14	9	9	1	9.65366	115.872	141.5	37.9	18.9289	0	1	2	1	1	21.4	24.0834	28.7724	9.1276	1.52002	99	68	106	0	0	0	0	0	0	0	0	1	1	141.4	141.6	594	21.8	0	1	1	1	1	1	0	78.3333	0	#NULL!	141.5	115.5
302	2000-10-25	2010-10-14	9	9	2	9.96851	119.652	147.7	45	20.6277	1	2	3	2	#NULL!	26	27.3678	32.6845	12.3155	1.58449	95	53	99	0	0	0	0	0	0	0	0	1	1	147.7	147.7	526	24.4	0	1	1	1	1	1	0	67	0	#NULL!	147.7	119.5
303	2000-10-25	2010-10-14	9	9	2	9.96851	119.652	132.55	37.8	21.5146	1	2	3	2	#NULL!	33.6	34.4001	24.7968	13.0032	1.15256	92	53	99	0	0	0	0	0	0	0	0	1	1	132.6	132.5	669	18.4	0	1	1	1	1	1	0	66	0	#NULL!	132.55	119.5
304	2000-09-23	2010-10-14	9	9	2	10.0561	120.703	139.25	26.4	13.6149	0	1	1	1	1	1.3	1.29678	26.0577	0.34235	1.91391	106	56	93	0	0	0	0	0	0	0	0	1	1	139.2	139.3	629	19.1	0	1	1	1	1	1	0	72.6667	0	#NULL!	139.25	120.5
305	2000-11-08	2010-10-14	9	9	2	9.93018	119.192	136.55	32.9	17.6446	0	1	2	1	1	19.8	19.7603	26.3989	6.50115	1.49614	101	51	75	0	0	0	0	0	0	0	0	1	1	136.5	136.6	610	19.3	0	1	1	1	1	1	0	67.6667	0	#NULL!	136.55	118.5
306	2001-01-05	2010-10-14	9	9	2	9.77139	117.286	131.4	26.5	15.3481	0	1	2	1	1	6.8	7.66226	24.4695	2.0305	1.5943	107	60	110	0	0	0	0	0	0	0	0	1	1	131.4	131.4	587	18.1	0	1	1	1	1	1	0	75.6667	0	#NULL!	131.4	116.5
307	2000-09-01	2010-10-14	9	9	1	10.1164	121.426	130.6	27.3	16.0058	0	1	2	1	1	45.6	10.9996	24.2971	3.0029	1.51802	105	65	87	0	0	0	0	0	0	0	0	1	1	130.7	130.5	589	18.7	0	1	1	1	1	1	0	78.3333	0	#NULL!	130.6	120.5
308	2001-01-13	2010-10-14	9	9	2	9.74949	117.023	139.25	36.4	18.772	0	1	2	1	1	26.2	25.0268	27.2903	9.10975	1.45377	107	57	96	0	0	0	0	0	0	0	0	1	5	139.5	139	630	19.7	0	1	1	1	1	1	0	73.6667	0	#NULL!	139.25	116.5
309	2000-10-30	2010-10-14	9	9	1	9.95483	119.487	136.55	28.4	15.2312	0	1	2	1	1	9.6	5.90229	26.7238	1.67625	1.75454	100	64	99	0	0	0	0	0	0	0	0	1	1	136.6	136.5	559	18.8	0	1	1	1	1	1	0	76	0	#NULL!	136.55	118.5
310	2000-09-02	2010-10-14	9	9	2	10.1136	121.393	143.3	28.4	13.8301	0	1	1	1	1	1.9	2.88697	27.5801	0.8199	1.99421	90	46	87	0	0	0	0	0	0	0	0	1	1	143.3	143.3	625	20.1	0	1	1	1	1	1	0	60.6667	0	#NULL!	143.3	120.5
311	2000-12-06	2010-10-12	9	9	2	9.84805	118.206	157.4	41.8	16.872	0	1	2	1	1	19.1	17.4124	34.5216	7.2784	2.04609	118	66	78	0	0	0	0	0	0	0	0	1	1	157.3	157.5	563	24.7	0	1	1	1	1	1	0	83.3333	0	#NULL!	157.4	117.5
312	2001-09-15	2010-10-14	9	9	2	9.07871	108.971	136.7	36.3	19.4254	1	2	3	2	#NULL!	16.1	21.141	28.6258	7.6742	1.47363	87	53	88	0	0	0	0	0	0	0	0	1	1	136.6	136.8	509	22.3	0	1	1	1	1	1	0	64.3333	0	#NULL!	136.7	108.5
313	2001-08-04	2010-10-14	9	9	1	9.1937	110.352	131.9	29.4	16.8989	0	1	2	1	1	10.1	17.8139	24.1627	5.2373	1.42984	98	55	98	0	0	0	0	0	0	0	0	1	1	132.1	131.7	634	16.4	0	1	1	1	1	1	0	69.3333	0	#NULL!	131.9	109.5
314	2001-04-20	2010-10-14	9	9	1	9.48392	113.835	135.45	23.3	12.6998	0	1	1	1	1	7.1	-1.22124	23.5845	-0.28455	1.85708	87	52	109	0	0	0	0	0	0	0	0	1	1	135.5	135.4	684	15.8	0	1	1	1	1	1	0	63.6667	0	#NULL!	135.45	113.5
315	2001-05-24	2010-10-14	9	9	1	9.39083	112.718	138.25	30.2	15.8007	0	1	2	1	1	12.7	10.7647	26.9491	3.25095	1.70556	92	45	84	0	0	0	0	0	0	0	0	1	1	138.4	138.1	588	19.3	0	1	1	1	1	1	0	60.6667	0	#NULL!	138.25	112.5
316	2001-01-18	2010-10-14	9	9	2	9.7358	116.858	132.6	24.9	14.1616	0	1	1	1	1	10.8	10.6044	22.2595	2.6405	1.57182	95	58	95	0	0	0	0	0	0	0	0	1	1	132.7	132.5	723	16.3	0	1	1	1	1	1	0	70.3333	0	#NULL!	132.6	116.5
317	2001-06-19	2010-10-14	9	9	2	9.31964	111.863	138.35	30.1	15.7256	0	1	2	1	1	10.6	10.0065	27.088	3.01195	1.72254	108	62	70	0	0	0	0	0	0	0	0	1	1	138.2	138.5	581	19.7	0	1	1	1	1	1	0	77.3333	0	#NULL!	138.35	111.5
318	2001-03-18	2010-10-26	10	10	2	9.60712	115.314	150.05	50.6	22.4739	1	2	3	2	#NULL!	32.2	33.0216	33.891	16.709	1.50802	103	65	85	0	0	0	0	0	0	0	0	1	1	150	150.1	537	25.1	0	1	1	1	1	1	0	77.6667	0	#NULL!	150.05	114.5
319	2000-09-08	2010-10-26	10	10	2	10.13	121.591	149.75	47	20.9587	1	2	3	2	#NULL!	29.3	30.3341	32.743	14.257	1.56226	108	64	89	0	0	0	0	0	0	0	0	1	1	149.7	149.8	572	24.3	0	1	1	1	1	1	0	78.6667	0	#NULL!	149.75	121.5
320	2000-12-03	2010-10-26	10	10	2	9.89459	118.764	145.95	32	15.0225	0	1	2	1	1	13.7	10.327	28.6953	3.30465	1.91016	118	85	70	1	2	1	2	1	1	1	0	1	1	145.9	146	632	20.2	1	2	#NULL!	2	#NULL!	2	1	96	0	#NULL!	145.95	118.5
321	2001-07-20	2010-10-26	10	10	2	9.26762	111.239	147.7	41.1	18.84	0	1	2	1	1	26.4	24.6676	30.9616	10.1384	1.6434	124	65	82	2	0	1	2	1	0	1	0	1	1	147.7	147.7	597	22.3	1	1	1	#NULL!	2	1	1	84.6667	0	#NULL!	147.7	110.5
322	2000-12-23	2010-10-26	10	10	2	9.83984	118.107	148.1	36.3	16.5499	0	1	2	1	1	22.3	18.7163	29.506	6.794	1.78285	107	74	85	0	0	0	0	0	0	0	0	1	1	148	148.2	653	20.6	0	1	1	1	1	1	0	85	0	#NULL!	148.1	117.5
323	2000-12-15	2010-10-26	10	10	1	9.86174	118.37	147.6	36.9	16.9377	0	1	2	1	1	11.1	12.7867	32.1817	4.7183	1.90001	118	61	71	0	0	0	0	0	0	0	0	1	1	147.6	147.6	495	24	0	1	1	1	1	1	0	80	0	#NULL!	147.6	117.5
324	2001-07-05	2010-10-27	11	11	2	9.31143	111.765	144.35	27.6	13.2457	0	1	1	1	1	11.3	6.55453	25.7909	1.80905	1.94712	105	57	71	0	0	0	0	0	0	0	0	1	1	144.2	144.5	740	17.9	0	1	1	1	1	1	0	73	0	#NULL!	144.35	111.5
325	2001-05-19	2010-10-27	11	11	1	9.44011	113.309	140	29.8	15.2041	0	1	2	1	1	12.7	10.5597	26.6532	3.1468	1.75303	105	66	108	0	0	0	0	0	0	0	0	1	1	140	140	632	19	0	1	1	1	1	1	0	79	0	#NULL!	140	112.5
326	2001-07-14	2010-10-27	11	11	2	9.28679	111.469	151.6	37.3	16.2297	0	1	2	1	1	13.8	13.1552	32.3931	4.9069	1.99592	97	52	77	0	0	0	0	0	0	0	0	1	1	151.7	151.5	554	23.5	0	1	1	1	1	1	0	67	0	#NULL!	151.6	110.5
327	2000-10-01	2010-10-27	11	11	1	10.0698	120.868	138	30.4	15.963	0	1	2	1	1	8.7	7.39276	28.1526	2.2474	1.76361	115	64	94	0	0	0	0	0	0	0	0	1	1	137.9	138.1	516	20.4	0	1	1	1	1	1	0	81	0	#NULL!	138	120.5
328	2000-10-09	2010-10-27	11	11	2	10.0479	120.605	137.95	28.3	14.8711	0	1	2	1	1	8.8	9.37085	25.648	2.65195	1.72469	94	65	85	0	0	0	0	0	0	0	0	1	1	137.9	138	644	18.9	0	1	1	1	1	1	0	74.6667	0	#NULL!	137.95	120.5
329	2000-10-10	2010-10-27	11	11	2	10.0452	120.572	141.25	53.9	27.0154	1	3	4	#NULL!	2	35.5	39.7856	32.4556	21.4444	1.20137	111	74	115	0	0	0	0	0	0	0	0	1	1	141.2	141.3	493	25.5	0	1	1	1	1	1	0	86.3333	0	#NULL!	141.25	120.5
330	2000-12-06	2010-10-27	11	11	1	9.88912	118.699	132.7	29.4	16.6957	0	1	2	1	1	12.7	11.5609	26.0011	3.3989	1.55735	106	67	71	0	0	0	0	0	0	0	0	1	1	132.7	132.7	542	18.8	0	1	1	1	1	1	0	80	0	#NULL!	132.7	118.5
331	2001-01-15	2010-10-27	11	11	1	9.7796	117.384	125.15	23.6	15.0678	0	1	2	1	1	10.9	6.15953	22.1464	1.45365	1.46978	96	52	92	0	0	0	0	0	0	0	0	1	1	124.9	125.4	593	15.4	0	1	1	1	1	1	0	66.6667	0	#NULL!	125.15	116.5
332	2001-07-30	2010-10-27	11	11	2	9.24298	110.943	138.1	30.8	16.1497	0	1	2	1	1	11.3	11.3308	27.3101	3.4899	1.69106	100	44	80	0	0	0	0	0	0	0	0	1	1	138.3	137.9	569	20	0	1	1	1	1	1	0	62.6667	0	#NULL!	138.1	110.5
333	2000-12-02	2010-10-27	11	11	2	9.90007	118.83	144.6	33.3	15.926	0	1	2	1	1	15.5	13.4465	28.8223	4.4777	1.80976	107	60	79	0	0	0	0	0	0	0	0	1	1	144.4	144.8	611	20.6	0	1	1	1	1	1	0	75.6667	0	#NULL!	144.6	118.5
334	2000-10-11	2010-10-27	11	11	1	10.0424	120.539	141.1	32	16.073	0	1	2	1	1	10.8	10.8047	28.5425	3.4575	1.77581	114	57	86	0	0	0	0	0	0	0	0	1	1	141.2	141	558	20.9	0	1	1	1	1	1	0	76	0	#NULL!	141.1	120.5
335	2000-12-24	2010-10-27	11	11	2	9.83984	118.107	129.85	30.4	18.0297	0	1	2	1	1	9.6	14.3248	26.0453	4.35475	1.44457	110	62	101	0	0	0	0	0	0	0	0	1	1	129.8	129.9	498	20.1	0	1	1	1	1	1	0	78	0	#NULL!	129.85	117.5
336	2001-04-11	2010-10-27	11	11	2	9.54415	114.558	139.95	29.2	14.9086	0	1	2	1	1	12	9.62551	26.3893	2.81065	1.77007	99	55	87	0	0	0	0	0	0	0	0	1	1	140	139.9	642	18.8	0	1	1	1	1	1	0	69.6667	0	#NULL!	139.95	114.5
337	2000-10-23	2010-10-27	11	11	2	10.0096	120.145	150.65	35.9	15.8182	0	1	2	1	1	11.3	11.8174	31.6575	4.24245	2.00134	108	56	88	0	0	0	0	0	0	0	0	1	1	150.6	150.7	570	23.3	0	1	1	1	1	1	0	73.3333	0	#NULL!	150.65	119.5
338	2001-01-12	2010-10-27	11	11	1	9.78782	117.483	130.3	23.3	13.7236	0	1	1	1	1	7.3	-1.22833	23.5862	-0.2862	1.71866	109	76	99	0	1	0	1	0	1	1	0	1	1	130.4	130.2	596	15.8	0	#NULL!	2	1	1	#NULL!	0	87	0	#NULL!	130.3	116.5
339	2001-08-22	2010-10-27	11	11	1	9.18001	110.187	128.3	26.3	15.9773	0	1	2	1	1	16.1	5.92471	24.7418	1.5582	1.54856	106	70	109	0	0	0	0	0	0	0	0	1	1	128.2	128.4	517	17.3	0	1	1	1	1	1	0	82	0	#NULL!	128.3	109.5
340	2001-06-27	2010-10-27	11	11	1	9.33333	112.028	139.25	32.3	16.6576	0	1	2	1	1	17.3	19.0361	26.1513	6.14865	1.56994	90	63	89	0	0	0	0	0	0	0	0	1	1	139.3	139.2	666	19	0	1	1	1	1	1	0	72	0	#NULL!	139.25	111.5
341	2001-02-01	2010-10-27	11	11	2	9.73306	116.826	133.85	23.6	13.1727	0	1	1	1	1	2.2	1.03538	23.3557	0.24435	1.77303	92	52	83	0	0	0	0	0	0	0	0	1	1	133.8	133.9	672	16.9	0	1	1	1	1	1	0	65.3333	0	#NULL!	133.85	116.5
342	2001-03-05	2010-10-27	11	11	1	9.64545	115.774	134.75	25.9	14.264	0	1	1	1	1	11	7.48012	23.9627	1.93735	1.67994	112	69	118	0	0	0	0	0	0	0	0	1	1	134.6	134.9	669	16.8	0	1	1	1	1	1	0	83.3333	0	#NULL!	134.75	115.5
343	2001-08-08	2010-10-27	11	11	1	9.21834	110.647	138.65	25.1	13.0567	0	1	1	1	1	7.3	0.384263	25.0035	0.09645	1.915	125	73	116	2	0	1	2	1	0	1	0	1	1	138.7	138.6	670	17.1	1	1	1	#NULL!	2	1	1	90.3333	0	#NULL!	138.65	110.5
344	2001-01-28	2010-10-27	11	11	2	9.74401	116.957	131.2	24.4	14.175	0	1	1	1	1	4.4	4.52869	23.295	1.105	1.64339	92	63	67	0	0	0	0	0	0	0	0	1	1	131.1	131.3	636	17.1	0	1	1	1	1	1	0	72.6667	0	#NULL!	131.2	116.5
345	2000-11-02	2010-10-27	11	11	2	9.9822	119.816	142.8	32	15.6926	0	1	2	1	1	14.3	12.3262	28.0556	3.9444	1.78783	112	59	106	0	0	0	0	0	0	0	0	1	1	142.9	142.7	615	20.1	0	1	1	1	1	1	0	76.6667	0	#NULL!	142.8	119.5
346	2001-06-14	2010-10-27	11	11	1	9.36893	112.455	144.9	39.8	18.956	0	1	2	1	1	25.1	24.2676	30.1415	9.6585	1.59008	115	65	#NULL!	0	0	0	0	0	0	0	0	1	1	144.7	145.1	587	21.8	0	1	1	1	1	1	0	81.6667	0	#NULL!	144.9	111.5
347	2001-10-30	2010-10-27	11	11	1	8.9911	107.92	140.45	46.6	23.6234	1	3	4	#NULL!	2	23.3	31.3274	32.0014	14.5986	1.35465	113	74	93	0	0	0	0	0	0	0	0	1	1	140.3	140.6	453	26.1	0	1	1	1	1	1	0	87	0	#NULL!	140.45	107.5
348	2000-12-28	2010-10-27	11	11	1	9.82888	117.976	144	36.1	17.4093	0	1	2	1	1	11.6	13.418	31.2561	4.8439	1.79536	109	54	71	0	0	0	0	0	0	0	0	1	1	144	144	481	23.4	0	1	1	1	1	1	0	72.3333	0	#NULL!	144	117.5
349	2001-05-19	2010-10-27	11	11	1	9.44011	113.309	137.25	45.7	24.26	1	3	4	#NULL!	2	31.7	35.0421	29.6857	16.0143	1.22365	95	58	87	0	0	0	0	0	0	0	0	1	1	137.2	137.3	525	22.8	0	1	1	1	1	1	0	70.3333	0	#NULL!	137.25	112.5
350	2001-05-31	2010-10-27	11	11	2	9.40726	112.915	142.55	33.6	16.535	0	1	2	1	1	18.4	16.1787	28.164	5.43605	1.70329	107	74	125	0	0	0	0	0	0	0	0	1	1	142.6	142.5	616	20.1	0	1	1	1	1	1	0	85	0	#NULL!	142.55	112.5
351	2001-01-27	2010-10-27	11	11	1	9.74675	116.99	145.45	34.1	16.1186	0	1	2	1	1	10.4	10.1063	30.6537	3.44625	1.90176	#NULL!	#NULL!	#NULL!	#NULL!	#NULL!	#NULL!	#NULL!	#NULL!	#NULL!	#NULL!	0	1	1	145.4	145.5	526	22.3	#NULL!	#NULL!	#NULL!	#NULL!	#NULL!	#NULL!	#NULL!	#NULL!	0	#NULL!	145.45	116.5
352	2001-08-29	2010-10-27	11	11	1	9.16085	109.957	134	25.9	14.4241	0	1	2	1	1	#NULL!	#NULL!	#NULL!	#NULL!	#NULL!	91	55	100	0	0	0	0	0	0	0	0	1	1	134	134	#NULL!	#NULL!	0	1	1	1	1	1	0	67	0	#NULL!	134	109.5
353	2001-07-01	2010-10-28	11	11	1	9.32512	111.929	134.85	27.1	14.9028	0	1	2	1	1	11.2	6.61199	25.3081	1.79185	1.69822	104	57	80	0	0	0	0	0	0	0	0	1	1	134.2	135.5	602	17.6	0	1	1	1	1	1	0	72.6667	0	#NULL!	134.85	111.5
354	2001-01-10	2010-10-28	11	11	2	9.79603	117.581	135.2	51.8	28.3385	1	3	4	#NULL!	2	36	40.4467	30.8486	20.9514	1.08858	106	67	106	0	0	0	0	0	0	0	0	1	1	135.1	135.3	467	24.2	0	1	1	1	1	1	0	80	0	#NULL!	135.2	117.5
355	2001-08-08	2010-10-28	11	11	2	9.22108	110.68	146.35	35.6	16.6213	0	1	2	1	1	19.3	17.1619	29.4903	6.10965	1.77425	114	75	111	0	0	0	0	0	0	0	0	1	1	146.2	146.5	619	21	0	1	1	1	1	1	0	88	0	#NULL!	146.35	110.5
356	2001-04-05	2010-10-28	11	11	2	9.56331	114.788	133.2	23.2	13.0761	0	1	1	1	1	7.4	6.52672	21.6858	1.5142	1.65843	104	48	90	0	0	0	0	0	0	0	0	1	1	133.1	133.3	754	15.7	0	1	1	1	1	1	0	66.6667	0	#NULL!	133.2	114.5
357	2001-03-17	2010-10-28	11	11	2	9.61533	115.412	146.55	34.9	16.25	0	1	2	1	1	10.7	11.4428	30.9065	3.99355	1.90193	112	69	120	0	0	0	0	0	0	0	0	1	1	146.6	146.5	536	22.8	0	1	1	1	1	1	0	83.3333	0	#NULL!	146.55	114.5
358	2001-08-05	2010-10-28	11	11	1	9.2293	110.779	132.1	28	16.0455	0	1	2	1	1	9.7	6.03893	26.3091	1.6909	1.63966	121	65	90	2	0	1	2	1	0	1	0	1	1	132.2	132	504	18.5	1	1	1	#NULL!	2	1	1	83.6667	0	#NULL!	132.1	110.5
359	2000-11-21	2010-10-28	11	11	2	9.93292	119.224	144.1	64.2	30.9177	1	3	4	#NULL!	2	26.5	41.4064	37.6171	26.5829	1.21669	104	67	97	0	0	0	0	0	0	0	0	1	1	144	144.2	319	34.6	0	1	1	1	1	1	0	79.3333	0	#NULL!	144.1	118.5
360	2001-07-09	2010-10-28	11	11	1	9.30322	111.666	139.25	29.4	15.162	0	1	2	1	1	12.8	10.3298	26.3631	3.03695	1.73876	112	64	93	0	0	0	0	0	0	0	0	1	1	139.3	139.2	633	18.7	0	1	1	1	1	1	0	80	0	#NULL!	139.25	111.5
361	2001-01-10	2010-10-28	11	11	2	9.79603	117.581	147.75	32	14.6587	0	1	2	1	1	11.7	8.22141	29.3692	2.63085	2.00353	102	64	99	0	0	0	0	0	0	0	0	1	1	147.6	147.9	624	2.07	0	1	1	1	1	1	0	76.6667	0	#NULL!	147.75	117.5
362	2001-06-29	2010-10-28	11	11	2	9.3306	111.995	136.5	26.3	14.1153	0	1	1	1	1	5.9	4.66996	25.0718	1.2282	1.77621	85	49	69	0	0	0	0	0	0	0	0	1	1	136.4	136.6	638	1.81	0	1	1	1	1	1	0	61	0	#NULL!	136.5	111.5
363	2001-03-05	2010-10-28	11	11	2	9.64819	115.807	141.6	29.7	14.8126	0	1	2	1	1	9.8	7.82189	27.3769	2.3231	1.84822	113	56	91	0	0	0	0	0	0	0	0	1	1	141.8	141.4	617	19.6	0	1	1	1	1	1	0	75	0	#NULL!	141.6	115.5
364	2001-08-06	2010-10-28	11	11	1	9.22656	110.746	131.65	25.4	14.6552	0	1	2	1	1	9.9	5.28248	24.0583	1.34175	1.64162	99	57	77	0	0	0	0	0	0	0	0	1	1	131.8	131.5	607	16.8	0	1	1	1	1	1	0	71	0	#NULL!	131.65	110.5
365	2001-06-18	2010-10-28	11	11	1	9.36071	112.356	136.85	32.6	17.4072	0	1	2	1	1	12.3	12.7256	28.4515	4.14855	1.63447	105	55	102	0	0	0	0	0	0	0	0	1	1	136.8	136.9	495	20.9	0	1	1	1	1	1	0	71.6667	0	#NULL!	136.85	111.5
366	2001-03-04	2010-10-28	11	11	1	9.65092	115.84	151.05	40.2	17.6191	0	1	2	1	1	19.8	22.171	31.2873	8.91275	1.77575	113	85	92	0	2	1	2	0	1	1	0	1	1	151.1	151	629	23.6	1	2	#NULL!	1	1	2	1	94.3333	0	#NULL!	151.05	115.5
367	2000-12-22	2010-10-28	11	11	2	9.84805	118.206	138.4	30.7	16.0275	0	1	2	1	1	14	12.7762	26.7777	3.9223	1.67073	103	57	92	0	0	0	0	0	0	0	0	1	1	138.3	138.5	604	19.3	0	1	1	1	1	1	0	72.3333	0	#NULL!	138.4	117.5
368	2001-08-08	2010-10-28	11	11	1	9.22108	110.68	125.45	23.5	14.9323	0	1	2	1	1	12.6	10.3951	21.0572	2.44285	1.41018	99	58	100	0	0	0	0	0	0	0	0	1	4	125.5	125.4	660	15	0	1	1	1	1	1	0	71.6667	0	#NULL!	125.45	110.5
369	2000-09-22	2010-10-28	11	11	1	10.0972	121.196	134.15	29.7	16.5035	0	1	2	1	1	10.6	9.99916	26.7302	2.96975	1.61968	112	60	76	0	0	0	0	0	0	0	0	1	1	134.1	134.2	527	19.4	0	1	1	1	1	1	0	77.3333	0	#NULL!	134.15	120.5
370	2001-07-02	2010-10-28	11	11	1	9.32238	111.896	135.55	29.1	15.8378	0	1	2	1	1	12.9	11.3373	25.8009	3.29915	1.62907	117	59	83	1	0	0	1	1	0	1	0	1	1	135.4	135.7	600	18.5	0	1	1	2	#NULL!	1	0	78.3333	0	#NULL!	135.55	111.5
371	2000-10-25	2010-10-28	11	11	1	10.0068	120.112	143.6	30.4	14.7423	0	1	2	1	1	6.1	2.66579	29.5896	0.8104	2.00712	100	55	94	0	0	0	0	0	0	0	0	1	1	143.4	143.8	529	20.9	0	1	1	1	1	1	0	70	0	#NULL!	143.6	119.5
372	2001-01-04	2010-10-28	11	11	2	9.81246	117.779	145.3	44.4	21.0306	1	2	3	2	#NULL!	31.4	30.943	30.6613	13.7387	1.45794	119	72	98	1	0	0	1	1	0	1	0	1	1	145.3	145.3	597	22.3	0	1	1	2	#NULL!	1	0	87.6667	0	#NULL!	145.3	117.5
373	2001-08-29	2010-10-28	11	11	1	9.16359	109.99	138.6	39.7	20.6664	1	2	3	2	#NULL!	26.9	29.3474	28.0491	11.6509	1.35723	105	55	73	0	0	0	0	0	0	0	0	1	1	138.4	138.8	599	21.2	0	1	1	1	1	1	0	71.6667	0	#NULL!	138.6	109.5
374	2001-12-17	2010-10-28	11	11	1	8.86242	106.375	147.65	35	16.0547	0	1	2	1	1	13.9	14.2067	30.0276	4.97235	1.87034	111	75	90	0	0	0	0	0	0	0	0	1	1	147.6	147.7	606	22	0	1	1	1	1	1	0	87	0	#NULL!	147.65	105.5
375	2000-11-13	2010-10-28	11	11	1	9.95483	119.487	139.95	44.1	22.5161	1	2	3	2	#NULL!	21.2	28.4797	31.5404	12.5596	1.4008	114	75	94	0	0	0	0	0	0	0	0	1	1	140	139.9	453	25.4	0	1	1	1	1	1	0	88	0	#NULL!	139.95	118.5
376	2001-08-20	2010-10-28	11	11	2	9.18823	110.286	145.8	46.6	21.9215	1	2	3	2	#NULL!	25.8	29.1498	33.0162	13.5838	1.50611	107	66	99	0	0	0	0	0	0	0	0	1	1	146	145.6	486	25.3	0	1	1	1	1	1	0	79.6667	0	#NULL!	145.8	109.5
377	2001-05-16	2010-10-28	11	11	2	9.45106	113.441	131.95	27.3	15.6799	0	1	2	1	1	15.1	13.9288	23.4974	3.80255	1.49857	111	71	80	0	0	0	0	0	0	0	0	1	1	132	131.9	658	17	0	1	1	1	1	1	0	84.3333	0	#NULL!	131.95	112.5
378	2001-01-13	2010-10-28	11	11	2	9.78782	117.483	128.75	26.6	16.0468	0	1	2	1	1	9.7	11.7062	23.4862	3.11385	1.46361	114	57	93	1	0	0	1	1	0	1	0	1	1	128.9	128.6	599	17.6	0	1	1	2	#NULL!	1	0	76	0	#NULL!	128.75	116.5
379	2001-05-09	2010-11-28	11	11	1	9.5551	114.689	129.5	27.8	16.577	0	1	2	1	1	15.1	14.5522	23.7545	4.0455	1.43298	104	54	83	0	0	0	0	0	0	0	0	1	1	129.4	129.6	605	17.3	0	1	1	1	1	1	0	70.6667	0	#NULL!	129.5	114.5
380	2000-11-01	2010-10-28	11	11	1	9.98768	119.882	139.95	27.7	14.1428	0	1	1	1	1	8.2	2.26769	27.0718	0.62815	1.91419	104	55	83	0	0	0	0	0	0	0	0	1	1	139.9	140	592	18.6	0	1	1	1	1	1	0	71.3333	0	#NULL!	139.95	119.5
381	2001-05-16	2010-10-28	11	11	2	9.45106	113.441	125.65	22.2	14.0614	0	1	1	1	1	8	11.7259	19.5969	2.60315	1.39366	#NULL!	#NULL!	#NULL!	#NULL!	#NULL!	#NULL!	#NULL!	#NULL!	#NULL!	#NULL!	0	1	1	125.5	125.8	738	14.9	#NULL!	#NULL!	#NULL!	#NULL!	#NULL!	#NULL!	#NULL!	#NULL!	0	#NULL!	125.65	112.5
382	2001-05-09	2010-10-28	11	11	1	9.47023	113.671	139.65	30.8	15.7932	0	1	2	1	1	12.5	11.1356	27.3703	3.42975	1.73305	112	60	76	0	0	0	0	0	0	0	0	1	1	139.8	139.5	592	19.7	0	1	1	1	1	1	0	77.3333	0	#NULL!	139.65	113.5
383	2001-07-31	2010-10-28	11	11	1	9.24298	110.943	145.55	46.8	22.0913	1	2	3	2	#NULL!	23.3	29.9668	32.7756	14.0244	1.48364	116	66	116	0	0	0	0	0	0	0	0	1	1	145.7	145.4	497	26.3	0	1	1	1	1	1	0	82.6667	0	#NULL!	145.55	110.5
384	2001-08-25	2010-10-28	11	11	2	9.17454	110.122	137.35	32.8	17.3867	0	1	2	1	1	18.3	17.8745	26.9372	5.86285	1.5493	105	61	95	0	0	0	0	0	0	0	0	1	1	137.3	137.4	592	19.6	0	1	1	1	1	1	0	75.6667	0	#NULL!	137.35	109.5
385	2000-12-27	2010-10-28	11	11	2	9.83436	118.041	149	46.5	20.945	1	2	3	2	#NULL!	29.4	29.4875	32.7883	13.7117	1.56545	103	65	87	0	0	0	0	0	0	0	0	1	1	149.1	148.9	553	24	0	1	1	1	1	1	0	77.6667	0	#NULL!	149	117.5
386	2000-09-01	2010-10-28	11	11	2	10.1547	121.886	143.4	48.9	23.7799	1	2	3	2	#NULL!	34.4	36.1274	31.2337	17.6663	1.31345	108	72	109	0	0	0	0	0	0	0	0	1	1	143.2	143.6	564	23.5	0	1	1	1	1	1	0	84	0	#NULL!	143.4	121.5
387	2000-11-14	2010-10-28	11	11	2	9.95209	119.454	162.8	61.2	23.091	1	2	3	2	#NULL!	30	34.3366	40.186	21.014	1.74033	116	68	91	0	0	0	0	0	0	0	0	1	1	163	162.6	469	31.3	0	1	1	1	1	1	0	84	0	#NULL!	162.8	118.5
388	2000-11-12	2010-10-28	11	11	1	9.95756	119.52	135.5	36.5	19.8799	1	2	3	2	#NULL!	16.1	20.5266	29.0078	7.4922	1.45915	105	59	80	0	0	0	0	0	0	0	0	1	1	135.6	135.4	468	22.4	0	1	1	1	1	1	0	74.3333	0	#NULL!	135.5	119.5
389	2000-10-02	2010-10-28	11	11	1	10.0698	120.868	132.25	25.8	14.7512	0	1	2	1	1	9	5.32694	24.4257	1.37435	1.65584	109	58	69	0	0	0	0	0	0	0	0	1	1	132.1	132.4	599	17.2	0	1	1	1	1	1	0	75	0	#NULL!	132.25	120.5
390	2000-12-25	2010-11-28	11	11	2	9.92471	119.126	150.65	34.7	15.2894	0	1	2	1	1	7.2	7.4451	32.1166	2.58345	2.10057	#NULL!	#NULL!	#NULL!	#NULL!	#NULL!	#NULL!	#NULL!	#NULL!	#NULL!	#NULL!	0	1	1	150.9	150.4	535	23.6	#NULL!	#NULL!	#NULL!	#NULL!	#NULL!	#NULL!	#NULL!	#NULL!	0	#NULL!	150.65	118.5
391	2000-12-25	2010-10-28	11	11	2	9.83984	118.107	132.8	24.3	13.7788	0	1	1	1	1	7.3	6.7428	22.6615	1.6385	1.64467	101	58	83	0	0	0	0	0	0	0	0	1	1	132.9	132.7	699	16.5	0	1	1	1	1	1	0	72.3333	0	#NULL!	132.8	117.5
392	2001-08-30	2010-10-29	12	12	2	9.16359	109.99	136.15	31	16.7235	0	1	2	1	1	13.8	13.0169	26.9648	4.03525	1.61239	102	61	83	0	0	0	0	0	0	0	0	2	1	136.4	135.9	557	19.5	0	1	1	1	1	1	0	74.6667	0	#NULL!	136.15	109.5
393	2001-08-01	2010-10-29	12	12	2	9.24298	110.943	155.7	48.8	20.1299	1	2	3	2	#NULL!	22.7	25.8621	36.1793	12.6207	1.79729	94	62	90	0	0	0	0	0	0	0	0	2	1	155.7	155.7	489	27.6	0	1	1	1	1	1	0	72.6667	0	#NULL!	155.7	110.5
394	2000-11-04	2010-10-29	12	12	1	9.9822	119.816	152.35	39.4	16.9751	0	1	2	1	1	19	18.893	31.9561	7.44385	1.88254	105	59	91	0	0	0	0	0	0	0	0	2	1	152.2	152.5	607	22.3	0	1	1	1	1	1	0	74.3333	0	#NULL!	152.35	119.5
395	2000-10-18	2010-10-28	12	12	1	10.026	120.342	139.4	29.5	15.1809	0	1	2	1	1	12.9	13.2715	25.5849	3.9151	1.68534	111	64	92	0	0	0	0	0	0	0	1	2	1	139.5	139.3	681	18.8	0	1	1	1	1	1	0	79.6667	0	#NULL!	139.4	119.5
396	2001-03-03	2010-10-29	12	12	2	9.6564	115.905	138.7	37.7	19.5969	1	2	3	2	#NULL!	30.2	28.7682	26.8544	10.8456	1.37034	106	82	83	0	2	1	2	0	1	1	0	2	1	138.6	138.8	655	19.3	1	2	#NULL!	1	1	2	1	90	0	#NULL!	138.7	115.5
397	2000-10-09	2010-10-29	12	12	2	10.0534	120.67	142.7	28.1	13.7993	0	1	1	1	1	#NULL!	#NULL!	#NULL!	#NULL!	#NULL!	95	52	69	0	0	0	0	0	0	0	0	2	1	142.6	142.8	#NULL!	#NULL!	0	1	1	1	1	1	0	66.3333	0	#NULL!	142.7	120.5
398	2001-05-06	2010-10-29	12	12	2	9.48118	113.802	126.6	22.8	14.2255	0	1	1	1	1	#NULL!	#NULL!	#NULL!	#NULL!	#NULL!	100	66	93	0	0	0	0	0	0	0	0	2	1	126.7	126.5	#NULL!	#NULL!	0	1	1	1	1	1	0	77.3333	0	#NULL!	126.6	113.5
399	2001-01-06	2010-10-29	12	12	2	9.80972	117.746	141.1	32.2	16.1734	0	1	2	1	1	12.4	11.9295	28.3587	3.8413	1.75341	122	64	93	2	0	1	2	1	0	1	0	2	1	141	141.2	570	20.6	1	1	1	#NULL!	2	1	1	83.3333	0	#NULL!	141.1	117.5
400	2001-04-11	2010-10-29	12	12	2	9.54962	114.624	156.8	52.2	21.2314	1	2	3	2	#NULL!	28.1	29.951	36.5656	15.6344	1.72224	104	66	93	0	0	0	0	0	0	0	0	2	1	156.7	156.9	510	27.5	0	1	1	1	1	1	0	78.6667	0	#NULL!	156.8	114.5
401	2000-10-18	2010-10-29	12	12	1	10.0287	120.375	135.45	32.6	17.7689	0	1	2	1	1	16	18.5913	26.5392	6.06075	1.49358	97	56	99	0	0	0	0	0	0	0	1	2	1	135.4	135.5	581	20.1	0	1	1	1	1	1	0	69.6667	0	#NULL!	135.45	119.5
402	2001-02-05	2010-10-29	12	12	2	9.72758	116.76	144.15	40.9	19.6831	1	2	3	2	#NULL!	23.8	24.5133	30.874	10.026	1.56855	97	55	79	0	0	0	0	0	0	0	0	2	1	144.2	144.1	540	22.8	0	1	1	1	1	1	0	69	0	#NULL!	144.15	116.5
403	2000-11-01	2010-10-29	12	12	2	9.99042	119.915	145.3	38	17.9992	0	1	2	1	1	20.6	19.9524	30.4181	7.5819	1.68997	119	60	85	1	0	0	1	1	0	1	0	2	1	145.2	145.4	565	22.1	0	1	1	2	#NULL!	1	0	79.6667	0	#NULL!	145.3	119.5
404	2000-10-12	2010-10-29	12	12	2	10.0452	120.572	143.65	31.6	15.3135	0	1	2	1	1	5.9	7.65744	29.1803	2.41975	1.90552	98	60	82	0	0	0	0	0	0	0	0	2	1	143.5	143.8	562	21.7	0	1	1	1	1	1	0	72.6667	0	#NULL!	143.65	120.5
405	2001-01-11	2010-10-29	12	12	1	9.79603	117.581	148.05	57.2	26.0963	1	3	4	#NULL!	2	29.6	37.8517	35.5489	21.6511	1.36222	107	63	96	0	0	0	0	0	0	0	0	2	1	148.1	148	455	29.5	0	1	1	1	1	1	0	77.6667	0	#NULL!	148.05	117.5
406	2000-09-21	2010-10-29	12	12	1	10.1027	121.262	132.5	29.6	16.8601	0	1	2	1	1	14.7	14.5084	25.3055	4.2945	1.50091	117	56	74	1	0	0	1	1	0	1	0	2	1	132.3	132.7	580	18.7	0	1	1	2	#NULL!	1	0	76.3333	0	#NULL!	132.5	120.5
407	2001-01-18	2010-10-29	12	12	1	9.77687	117.351	133.25	30.9	17.403	0	1	2	1	1	12.7	12.3536	27.0828	3.81725	1.55621	#NULL!	#NULL!	#NULL!	#NULL!	#NULL!	#NULL!	#NULL!	#NULL!	#NULL!	#NULL!	0	2	1	133	133.5	500	19.8	#NULL!	#NULL!	#NULL!	#NULL!	#NULL!	#NULL!	#NULL!	#NULL!	0	#NULL!	133.25	116.5
408	2000-10-11	2010-10-29	12	12	1	10.0479	120.605	130.15	25.4	14.995	0	1	2	1	1	8.8	4.9128	24.1521	1.24785	1.61068	#NULL!	#NULL!	#NULL!	#NULL!	#NULL!	#NULL!	#NULL!	#NULL!	#NULL!	#NULL!	0	2	1	130.2	130.1	576	17	#NULL!	#NULL!	#NULL!	#NULL!	#NULL!	#NULL!	#NULL!	#NULL!	0	#NULL!	130.15	120.5
409	2001-09-29	2010-10-29	12	12	2	9.08145	109.004	141.45	33.3	16.6433	0	1	2	1	1	19.6	-12.3208	37.4028	-4.10281	2.24733	118	87	92	1	2	1	2	1	1	1	0	2	1	141.4	141.5	64.1	19.6	1	2	#NULL!	2	#NULL!	2	1	97.3333	0	#NULL!	141.45	108.5
410	2000-09-11	2010-10-29	12	12	2	10.13	121.591	145.2	59.2	28.0794	1	3	4	#NULL!	2	43.4	29.3078	41.8498	17.3502	1.49041	106	59	86	0	0	0	0	0	0	0	0	2	1	145.1	145.3	58.6	24.5	0	1	1	1	1	1	0	74.6667	0	#NULL!	145.2	121.5
411	2001-04-09	2010-11-05	13	13	1	9.57426	114.919	132	26.9	15.4385	0	1	2	1	1	9.3	4.56468	25.6721	1.2279	1.66286	101	51	61	0	0	0	0	0	0	0	0	2	1	131.9	132.1	531	17.9	0	1	1	1	1	1	0	67.6667	0	#NULL!	132	114.5
412	1999-09-05	2010-11-05	13	13	2	11.1677	134.045	168.35	54	19.0532	0	1	2	1	1	22.6	25.9679	39.9774	14.0226	2.0982	105	58	89	0	0	0	0	0	0	0	0	2	1	168.2	168.5	524	30.6	0	1	1	1	1	1	0	73.6667	0	#NULL!	168.35	133.5
413	2000-04-02	2010-11-05	13	13	2	10.5927	127.144	141	44.6	22.4335	1	2	3	2	#NULL!	28.4	31.5632	30.5228	14.0772	1.36059	94	49	72	0	0	0	0	0	0	0	0	2	1	141.1	140.9	533	23.4	0	1	1	1	1	1	0	64	0	#NULL!	141	126.5
415	2001-05-11	2010-11-05	13	13	1	9.48665	113.868	133.25	39.7	22.3592	1	2	3	2	#NULL!	32	33.1744	26.5297	13.1703	1.18653	64	96	101	0	2	1	2	0	1	1	0	2	1	133.1	133.4	595	19.7	1	2	#NULL!	1	1	2	1	85.3333	0	#NULL!	133.25	113.5
416	2000-09-16	2010-11-05	13	13	2	10.1355	121.656	146.55	42.4	19.7421	0	1	2	1	1	21.8	24.7322	31.9136	10.4864	1.61652	116	57	113	0	0	0	0	0	0	0	1	2	1	146.4	146.7	532	24.3	0	1	1	1	1	1	0	76.6667	0	#NULL!	146.55	121.5
417	2000-12-13	2010-11-05	13	13	2	9.89459	118.764	146.65	33	15.3444	0	1	2	1	1	14.1	11.2974	29.2719	3.72815	1.90766	101	60	88	0	0	0	0	0	0	0	0	2	1	146.5	146.8	618	20.7	0	1	1	1	1	1	0	73.6667	0	#NULL!	146.65	118.5
418	2001-04-05	2010-11-05	13	13	2	9.58522	115.051	135.05	25.7	14.0911	0	1	1	1	1	5.2	4.07335	24.6532	1.04685	1.74956	85	46	88	0	0	0	0	0	0	0	0	2	1	135.2	134.9	633	17.9	0	1	1	1	1	1	0	59	0	#NULL!	135.05	114.5
419	2000-05-08	2010-11-05	13	13	1	10.4942	125.961	140.25	31	15.76	0	1	2	1	1	8.9	7.62952	28.6349	2.36515	1.81693	100	58	110	0	0	0	0	0	0	0	0	2	1	140.5	140	531	20.6	0	1	1	1	1	1	0	72	0	#NULL!	140.25	125.5
420	2000-11-13	2010-11-05	13	13	2	9.97673	119.75	145.2	32.4	15.3678	0	1	2	1	1	13.1	10.571	28.975	3.425	1.88544	106	64	96	0	0	0	0	0	0	0	0	2	1	145	145.4	606	20.6	0	1	1	1	1	1	0	78	0	#NULL!	145.2	119.5
421	2001-08-06	2010-11-05	13	13	2	9.24846	111.009	133.2	27.6	15.5561	0	1	2	1	1	7.1	7.96159	25.4026	2.1974	1.63297	120	88	86	2	2	1	2	1	1	1	0	2	1	133.4	133	572	18.7	1	2	#NULL!	#NULL!	2	2	1	98.6667	0	#NULL!	133.2	110.5
422	2001-04-27	2010-11-05	13	13	1	9.52498	114.328	136.5	27.7	14.8667	0	1	2	1	1	10	6.21805	25.9776	1.7224	1.74737	108	63	90	0	0	0	0	0	0	0	0	2	1	136.5	136.5	596	18.2	0	1	1	1	1	1	0	78	0	#NULL!	136.5	113.5
423	2001-02-11	2010-11-05	13	13	2	9.73032	116.793	153.2	57.4	24.4565	1	3	4	#NULL!	2	37.1	37.8456	35.6766	21.7234	1.45878	96	53	88	0	0	0	0	0	0	0	0	2	1	153.2	153.2	537	26.4	0	1	1	1	1	1	0	67.3333	0	#NULL!	153.2	116.5
424	2000-10-10	2010-11-05	13	13	2	10.0698	120.868	143.05	43.4	21.2087	1	2	3	2	#NULL!	22.3	28.6939	30.9469	12.4531	1.45916	60	92	79	0	2	1	2	0	1	1	0	2	1	143.3	142.8	535	24.7	1	2	#NULL!	1	1	2	1	81.3333	0	#NULL!	143.05	120.5
425	2000-12-18	2010-11-05	13	13	2	9.8809	118.6	138.45	32.6	17.0072	0	1	2	1	1	16.6	14.9508	27.726	4.87395	1.63026	106	55	87	0	0	0	0	0	0	0	0	2	1	138.3	138.6	564	19.9	0	1	1	1	1	1	0	72	0	#NULL!	138.45	118.5
426	2000-09-16	2010-11-05	13	13	2	10.1355	121.656	147.6	41.7	19.1409	0	1	2	1	1	19.1	22.43	32.3467	9.3533	1.68992	109	59	100	0	0	0	0	0	0	0	1	2	1	147.4	147.8	520	24.7	0	1	1	1	1	1	0	75.6667	0	#NULL!	147.6	121.5
427	2000-09-17	2010-11-09	14	14	1	10.1437	121.755	143.85	50.1	24.2113	1	3	4	#NULL!	2	34.4	37.4732	31.3259	18.7741	1.29386	105	75	82	0	0	0	0	0	0	0	0	1	1	143.7	144	575	24.1	0	1	1	1	1	1	0	85	0	#NULL!	143.85	121.5
428	2001-06-05	2010-11-09	14	14	2	9.42916	113.178	140.1	33.6	17.1184	0	1	2	1	1	22.1	20.1568	26.8273	6.7727	1.56716	109	66	125	0	0	0	0	0	0	0	0	1	1	140.2	140	651	19.2	0	1	1	1	1	1	0	80.3333	0	#NULL!	140.1	112.5
429	2000-11-22	2010-11-09	14	14	1	9.96304	119.586	138.2	44.5	23.2994	1	2	3	2	#NULL!	36.1	36.1998	28.3911	16.1089	1.21854	111	66	79	0	0	0	0	0	0	0	0	1	1	138.4	138	607	20.8	0	1	1	1	1	1	0	81	0	#NULL!	138.2	119.5
430	2001-08-24	2010-11-09	14	14	1	9.21013	110.549	125.05	24	15.3477	0	1	2	1	1	10.9	6.33396	22.4798	1.52015	1.4647	86	49	88	0	0	0	0	0	0	0	0	1	1	125.1	125	575	15.7	0	1	1	1	1	1	0	61.3333	0	#NULL!	125.05	110.5
431	2001-03-28	2010-11-09	14	14	1	9.61807	115.445	145.45	42.2	19.9473	1	2	3	2	#NULL!	18.5	24.0544	32.049	10.151	1.60668	108	59	97	0	0	0	0	0	0	0	0	1	1	145.3	145.6	504	25.2	0	1	1	1	1	1	0	75.3333	0	#NULL!	145.45	114.5
432	2000-12-18	2010-11-09	14	14	2	9.89185	118.732	155.2	59.6	24.7436	1	3	4	#NULL!	2	36	37.8644	37.0328	22.5672	1.49666	108	66	100	0	0	0	0	0	0	0	0	1	1	155.4	155	509	27.9	0	1	1	1	1	1	0	80	0	#NULL!	155.2	118.5
433	2001-06-26	2010-11-09	14	14	2	9.37166	112.488	160.1	53.9	21.0284	1	2	3	2	#NULL!	32.8	31.8523	36.7316	17.1684	1.74676	110	69	95	0	0	0	0	0	0	0	0	1	1	160	160.2	569	26.5	0	1	1	1	1	1	0	82.6667	0	#NULL!	160.1	111.5
434	2000-11-03	2010-11-09	14	14	1	10.0151	120.21	141.45	34.5	17.243	0	1	2	1	1	15	17.6749	28.4021	6.09785	1.64717	110	56	67	0	0	0	0	0	0	0	0	1	1	141.5	141.4	590	21.5	0	1	1	1	1	1	0	74	0	#NULL!	141.45	119.5
435	2001-10-04	2010-11-09	14	14	1	9.09788	109.201	140.4	36.1	18.3136	0	1	2	1	1	13.7	16.187	30.2565	5.8435	1.65214	110	76	66	0	0	0	0	0	0	0	0	1	1	140.4	140.4	477	22.8	0	1	1	1	1	1	0	87.3333	0	#NULL!	140.4	108.5
436	2001-08-01	2010-11-09	14	14	2	9.2731	111.305	142.55	53.7	26.4265	1	3	4	#NULL!	2	36.1	39.0833	32.7123	20.9877	1.23786	112	77	93	0	1	0	1	0	1	1	0	1	1	142.6	142.5	499	25.1	0	#NULL!	2	1	1	#NULL!	0	88.6667	0	#NULL!	142.55	110.5
437	2001-06-18	2010-11-09	14	14	2	9.39357	112.751	149.9	56.8	25.2781	1	3	4	#NULL!	2	35.7	38.0357	35.1957	21.6043	1.39234	96	64	94	0	0	0	0	0	0	0	0	1	1	150.1	149.7	504	26.7	0	1	1	1	1	1	0	74.6667	0	#NULL!	149.9	112.5
438	2000-11-02	2010-11-09	14	14	1	10.0178	120.243	147.75	57.2	26.2024	1	3	4	#NULL!	2	33.6	39.5892	34.5549	22.6451	1.31877	108	76	89	0	0	0	0	0	0	0	0	1	1	147.9	147.6	507	27.9	0	1	1	1	1	1	0	86.6667	0	#NULL!	147.75	119.5
439	2001-03-13	2010-11-09	14	14	2	9.65914	115.938	155.1	48.8	20.286	1	2	3	2	#NULL!	27.5	27.9031	35.1833	13.6167	1.73436	113	65	105	0	0	0	0	0	0	0	0	1	1	155.1	155.1	536	25.9	0	1	1	1	1	1	0	81	0	#NULL!	155.1	115.5
440	2001-03-06	2010-11-09	14	14	1	9.6783	116.168	136.25	30.1	16.2141	0	1	2	1	1	15.2	14.1596	25.8379	4.26205	1.59355	96	58	75	0	0	0	0	0	0	0	0	1	1	136.4	136.1	617	18.7	0	1	1	1	1	1	0	70.6667	0	#NULL!	136.25	115.5
441	2000-12-25	2010-11-09	14	14	1	9.87269	118.501	145.3	38.3	18.1413	0	1	2	1	1	14	17.0742	31.7606	6.5394	1.75074	128	82	100	2	2	1	2	1	1	1	0	1	1	145.5	145.1	490	24.1	1	2	#NULL!	#NULL!	2	2	1	97.3333	0	#NULL!	145.3	118.5
442	2001-02-17	2010-11-09	14	14	1	9.72485	116.727	132.25	25.9	14.8084	0	1	2	1	1	11.9	8.12992	23.7943	2.10565	1.60681	92	95	82	0	2	1	2	0	1	1	0	1	1	132.4	132.1	636	16.7	1	2	#NULL!	1	1	2	1	94	0	#NULL!	132.25	116.5
443	2000-12-31	2010-11-09	14	14	2	9.85626	118.304	140	55.9	28.5204	1	3	4	#NULL!	2	36.8	41.2231	32.8563	23.0437	1.15203	109	69	99	0	0	0	0	0	0	0	0	1	1	140.1	139.9	463	25.8	0	1	1	1	1	1	0	82.3333	0	#NULL!	140	117.5
444	2000-09-30	2010-11-09	14	14	1	10.1081	121.328	141.2	33.5	16.8026	0	1	2	1	1	15.7	14.4618	28.6553	4.8447	1.70541	110	63	88	0	0	0	0	0	0	0	0	1	1	141.2	141.2	564	21.9	0	1	1	1	1	1	0	78.6667	0	#NULL!	141.2	120.5
445	2001-04-19	2010-12-09	14	14	2	9.63997	115.708	144	37.3	17.988	0	1	2	1	1	23.8	22.0523	29.0745	8.2255	1.61632	93	60	108	0	0	0	0	0	0	0	0	1	1	144.2	143.8	615	20.8	0	1	1	1	1	1	0	71	0	#NULL!	144	115.5
446	2001-03-29	2010-11-09	14	14	1	9.61533	115.412	151.55	56.5	24.6001	1	3	4	#NULL!	2	25.7	35.3659	36.5183	19.9817	1.48448	102	59	92	0	0	0	0	0	0	0	0	1	1	151.5	151.6	454	30.7	0	1	1	1	1	1	0	73.3333	0	#NULL!	151.55	114.5
447	2001-03-12	2010-11-10	15	3	2	9.66461	116.004	142.55	31.8	15.6492	0	1	2	1	1	16.4	13.8926	27.3822	4.41785	1.74975	#NULL!	#NULL!	#NULL!	#NULL!	#NULL!	#NULL!	#NULL!	#NULL!	#NULL!	#NULL!	0	2	1	142.6	142.5	648	19.5	#NULL!	#NULL!	#NULL!	#NULL!	#NULL!	#NULL!	#NULL!	#NULL!	0	#NULL!	142.55	115.5
448	2000-12-25	2010-11-10	15	3	2	9.87543	118.534	142.1	34	16.838	0	1	2	1	1	21.5	19.0997	27.5061	6.4939	1.63357	#NULL!	#NULL!	#NULL!	#NULL!	#NULL!	#NULL!	#NULL!	#NULL!	#NULL!	#NULL!	0	2	1	142.2	142	649	19.5	#NULL!	#NULL!	#NULL!	#NULL!	#NULL!	#NULL!	#NULL!	#NULL!	0	#NULL!	142.1	118.5
449	2001-02-14	2010-11-10	15	3	2	9.7358	116.858	148.1	51.1	23.2976	1	2	3	2	#NULL!	32.5	34.0751	33.6876	17.4124	1.44597	#NULL!	#NULL!	#NULL!	#NULL!	#NULL!	#NULL!	#NULL!	#NULL!	#NULL!	#NULL!	0	2	1	148	148.2	519	25.3	#NULL!	#NULL!	#NULL!	#NULL!	#NULL!	#NULL!	#NULL!	#NULL!	0	#NULL!	148.1	116.5
450	2000-11-19	2010-11-10	15	3	2	9.97399	119.717	139.15	50.8	26.236	1	3	4	#NULL!	2	38.4	39.8828	30.5396	20.2604	1.16403	#NULL!	#NULL!	#NULL!	#NULL!	#NULL!	#NULL!	#NULL!	#NULL!	#NULL!	#NULL!	0	2	1	139.3	139	545	22.9	#NULL!	#NULL!	#NULL!	#NULL!	#NULL!	#NULL!	#NULL!	#NULL!	0	#NULL!	139.15	119.5
451	2000-10-31	2010-11-10	15	3	2	10.026	120.342	143.45	46.8	22.7428	1	2	3	2	#NULL!	31	32.3777	31.6472	15.1528	1.39153	#NULL!	#NULL!	#NULL!	#NULL!	#NULL!	#NULL!	#NULL!	#NULL!	#NULL!	#NULL!	0	2	1	143.5	143.4	526	23.6	#NULL!	#NULL!	#NULL!	#NULL!	#NULL!	#NULL!	#NULL!	#NULL!	0	#NULL!	143.45	119.5
452	2000-11-05	2010-11-10	15	3	1	10.0123	120.177	138.45	29.1	15.1812	0	1	2	1	1	4.6	7.06203	27.0449	2.05505	1.78147	#NULL!	#NULL!	#NULL!	#NULL!	#NULL!	#NULL!	#NULL!	#NULL!	#NULL!	#NULL!	0	2	1	138.5	138.4	578	20.4	#NULL!	#NULL!	#NULL!	#NULL!	#NULL!	#NULL!	#NULL!	#NULL!	0	#NULL!	138.45	119.5
453	2000-10-31	2010-11-10	15	3	2	10.026	120.342	149.65	74.7	33.3555	1	3	4	#NULL!	2	40.9	48.0314	38.8206	35.8794	1.16384	#NULL!	#NULL!	#NULL!	#NULL!	#NULL!	#NULL!	#NULL!	#NULL!	#NULL!	#NULL!	0	2	1	149.9	149.4	420	32.3	#NULL!	#NULL!	#NULL!	#NULL!	#NULL!	#NULL!	#NULL!	#NULL!	0	#NULL!	149.65	119.5
454	2001-01-15	2010-11-10	15	3	2	9.81793	117.844	148.7	44.5	20.1251	1	2	3	2	#NULL!	30.1	28.8791	31.6488	12.8512	1.5726	#NULL!	#NULL!	#NULL!	#NULL!	#NULL!	#NULL!	#NULL!	#NULL!	#NULL!	#NULL!	0	2	1	148.7	148.7	599	22.8	#NULL!	#NULL!	#NULL!	#NULL!	#NULL!	#NULL!	#NULL!	#NULL!	0	#NULL!	148.7	117.5
455	2001-01-10	2010-11-10	15	3	2	9.83162	118.009	139.1	26.5	13.6959	0	1	1	1	1	5.9	3.1034	25.6776	0.8224	1.87483	#NULL!	#NULL!	#NULL!	#NULL!	#NULL!	#NULL!	#NULL!	#NULL!	#NULL!	#NULL!	0	2	1	139	139.2	649	18.2	#NULL!	#NULL!	#NULL!	#NULL!	#NULL!	#NULL!	#NULL!	#NULL!	0	#NULL!	139.1	117.5
456	2001-05-31	2010-11-10	15	3	1	9.44559	113.375	136.45	40.3	21.645	1	2	3	2	#NULL!	28	29.4661	28.4251	11.8749	1.31324	#NULL!	#NULL!	#NULL!	#NULL!	#NULL!	#NULL!	#NULL!	#NULL!	#NULL!	#NULL!	0	2	1	136.6	136.3	545	21.2	#NULL!	#NULL!	#NULL!	#NULL!	#NULL!	#NULL!	#NULL!	#NULL!	0	#NULL!	136.45	112.5
457	2001-06-17	2010-11-10	15	3	2	9.39904	112.816	140.15	44.3	22.5537	1	2	3	2	#NULL!	22.3	29.0441	31.4334	12.8666	1.39372	#NULL!	#NULL!	#NULL!	#NULL!	#NULL!	#NULL!	#NULL!	#NULL!	#NULL!	#NULL!	0	2	1	140.1	140.2	464	25.2	#NULL!	#NULL!	#NULL!	#NULL!	#NULL!	#NULL!	#NULL!	#NULL!	0	#NULL!	140.15	112.5
458	1999-12-24	2010-11-11	16	12	2	10.883	130.628	143.1	43.7	21.3404	1	2	3	2	#NULL!	28.4	30.2581	30.4772	13.2228	1.42815	112	71	116	0	0	0	0	0	0	0	0	2	1	143.1	143.1	565	22.9	0	1	1	1	1	1	0	84.6667	0	#NULL!	143.1	130.5
459	2001-05-17	2010-11-11	16	12	2	9.48665	113.868	145.25	47.1	22.3249	1	2	3	2	#NULL!	25.2	29.4141	33.246	13.8541	1.48919	124	79	83	2	1	1	2	1	1	1	0	2	1	145.2	145.3	467	25.8	1	#NULL!	2	#NULL!	2	#NULL!	1	94	0	#NULL!	145.25	113.5
460	2001-06-03	2010-11-11	16	12	2	9.44011	113.309	141.4	32.3	16.1549	0	1	2	1	1	13.6	12.4802	28.2689	4.0311	1.74987	#NULL!	#NULL!	#NULL!	#NULL!	#NULL!	#NULL!	#NULL!	#NULL!	#NULL!	#NULL!	0	2	1	141.4	141.4	581	20.4	#NULL!	#NULL!	#NULL!	#NULL!	#NULL!	#NULL!	#NULL!	#NULL!	0	#NULL!	141.4	112.5
461	2001-06-22	2010-11-11	16	12	1	9.38809	112.685	124.5	22	14.1933	0	1	1	1	1	13.2	13.0641	19.1259	2.8741	1.34753	92	53	67	0	0	0	0	0	0	0	0	2	5	124.4	124.6	744	14	0	1	1	1	1	1	0	66	0	#NULL!	124.5	112.5
462	2001-03-23	2010-11-11	16	12	2	9.63723	115.675	149.5	38.9	17.4047	0	1	2	1	1	19.8	18.7558	31.604	7.296	1.81583	117	54	81	0	0	0	0	0	0	0	0	2	1	149.6	149.4	575	22.8	0	1	1	1	1	1	0	75	0	#NULL!	149.5	115.5
463	2001-01-01	2010-11-11	16	12	1	9.859	118.337	143.65	34.5	16.7189	0	1	2	1	1	12.8	13.4106	29.8733	4.62665	1.7868	110	68	115	0	0	0	0	0	0	0	0	2	1	143.6	143.7	543	22	0	1	1	1	1	1	0	82	0	#NULL!	143.65	117.5
464	2001-03-07	2010-11-12	14	14	1	9.68378	116.234	139.1	37.4	19.3294	0	1	2	1	1	37.4	22.443	29.0063	8.3937	1.50063	112	65	120	0	0	0	0	0	0	0	0	1	1	139.2	139	536	22	0	1	1	1	1	1	0	80.6667	0	#NULL!	139.1	115.5
465	2001-01-08	2010-11-12	14	14	2	9.84257	118.14	144.95	41.1	19.5616	1	2	3	2	#NULL!	32.7	28.3483	29.4488	11.6512	1.50544	#NULL!	#NULL!	#NULL!	#NULL!	#NULL!	#NULL!	#NULL!	#NULL!	#NULL!	#NULL!	0	1	1	140	149.9	637	20.3	#NULL!	#NULL!	#NULL!	#NULL!	#NULL!	#NULL!	#NULL!	#NULL!	0	#NULL!	144.95	117.5
466	2000-11-15	2010-11-12	14	14	1	9.99042	119.915	157.1	71.6	29.0109	1	3	4	#NULL!	2	46.2	44.2529	39.9149	31.6851	1.37586	114	65	83	0	0	0	0	0	0	0	0	1	1	156.8	157.4	462	28.2	0	1	1	1	1	1	0	81.3333	0	#NULL!	157.1	119.5
467	2001-06-24	2010-11-12	14	14	2	9.38535	112.652	138.85	50.9	26.4013	1	3	4	#NULL!	2	39.1	40.5274	30.2716	20.6284	1.14659	103	74	100	0	0	0	0	0	0	0	0	1	1	138.9	138.8	556	22.7	0	1	1	1	1	1	0	83.6667	0	#NULL!	138.85	112.5
468	2001-02-14	2010-11-12	14	14	1	9.74127	116.924	155.7	55.4	22.8524	1	2	3	2	#NULL!	34.5	36.9742	34.9163	20.4837	1.5279	96	60	85	0	0	0	0	0	0	0	0	1	1	155.7	155.7	609	26.6	0	1	1	1	1	1	0	72	0	#NULL!	155.7	116.5
469	2000-12-26	2010-11-12	14	14	2	9.87817	118.567	138.1	40.8	21.3931	1	2	3	2	#NULL!	32.2	31.9615	27.7597	13.0403	1.2976	105	77	98	0	1	0	1	0	1	1	0	1	1	138.1	138.1	615	20.3	0	#NULL!	2	1	1	#NULL!	0	86.3333	0	#NULL!	138.1	118.5
471	2000-11-29	2010-11-12	14	14	2	9.95209	119.454	137.15	29.2	15.5236	0	1	2	1	1	15.8	13.9632	25.1227	4.07725	1.61836	121	71	118	2	0	1	2	1	0	1	0	1	1	137.2	137.1	667	18	1	1	1	#NULL!	2	1	1	87.6667	0	#NULL!	137.15	118.5
472	2001-05-14	2010-11-12	14	14	1	9.4976	113.999	146.05	32.7	15.3301	0	1	2	1	1	9.7	7.36529	30.2916	2.40845	1.97595	103	65	93	0	0	0	0	0	0	0	0	1	1	146.1	146	547	21.6	0	1	1	1	1	1	0	77.6667	0	#NULL!	146.05	113.5
473	2001-03-16	2010-11-12	14	14	1	9.65914	115.938	140.6	28	14.164	0	1	1	1	1	8.4	3.175	27.111	0.889	1.91407	100	61	69	0	0	0	0	0	0	0	0	1	1	140.7	140.5	603	18.7	0	1	1	1	1	1	0	74	0	#NULL!	140.6	115.5
474	2000-12-11	2010-11-12	14	14	2	9.91923	119.06	142.45	41.2	20.3036	1	2	3	2	#NULL!	25.7	26.662	30.2152	10.9848	1.48817	101	59	89	0	0	0	0	0	0	0	0	1	1	142.3	142.6	551	22.4	0	1	1	1	1	1	0	73	0	#NULL!	142.45	118.5
475	2000-10-24	2010-11-12	14	14	1	10.0507	120.638	140.35	41	20.8142	1	2	3	2	#NULL!	19.7	25.7645	30.4365	10.5635	1.4623	92	60	112	0	0	0	0	0	0	0	0	1	1	140.2	140.5	501	24.1	0	1	1	1	1	1	0	70.6667	0	#NULL!	140.35	120.5
476	2001-01-11	2010-11-12	14	14	2	9.83436	118.041	144.25	39.7	19.0791	0	1	2	1	1	23.3	23.2797	30.458	9.24205	1.5964	109	55	87	0	0	0	0	0	0	0	0	1	1	144.4	144.1	557	22.3	0	1	1	1	1	1	0	73	0	#NULL!	144.25	117.5
477	2001-06-07	2010-11-12	14	14	1	9.4319	113.211	138.75	38.9	20.2062	1	2	3	2	#NULL!	27.6	29.3341	27.4891	11.4109	1.36043	107	75	110	0	0	0	0	0	0	0	0	1	1	138.9	138.6	628	20.6	0	1	1	1	1	1	0	85.6667	0	#NULL!	138.75	112.5
478	2001-03-31	2010-11-12	14	14	1	9.61807	115.445	135.75	31.8	17.2563	0	1	2	1	1	16.9	17.3983	26.2673	5.53265	1.52219	112	61	85	0	0	0	0	0	0	0	0	1	1	135.8	135.7	596	19.3	0	1	1	1	1	1	0	78	0	#NULL!	135.75	114.5
479	2001-06-25	2010-11-12	14	14	1	9.38261	112.619	137.75	27	14.2292	0	1	1	1	1	10.9	7.37574	25.0086	1.99145	1.75755	98	87	103	0	2	1	2	0	1	1	0	1	1	137.8	137.7	668	17.6	1	2	#NULL!	1	1	2	1	90.6667	0	#NULL!	137.75	112.5
480	2001-06-11	2010-11-12	14	14	1	9.42094	113.079	137.15	37.9	20.1487	1	2	3	2	#NULL!	18.3	22.488	29.377	8.52295	1.45801	113	59	78	0	0	0	0	0	0	0	0	1	1	137.1	137.2	485	22.7	0	1	1	1	1	1	0	77	0	#NULL!	137.15	112.5
481	2000-09-21	2010-11-12	14	14	2	10.141	121.722	146.9	39.1	18.119	0	1	2	1	1	23.6	23.2184	30.0216	9.0784	1.65692	116	70	96	0	0	0	0	0	0	0	0	1	5	146.9	146.9	623	21.9	0	1	1	1	1	1	0	85.3333	0	#NULL!	146.9	121.5
482	2000-09-12	2010-11-12	14	14	2	10.1656	122.018	144.45	37.4	17.9241	0	1	2	1	1	15.6	18.4271	30.5082	6.89175	1.70208	113	65	82	0	0	0	0	0	0	0	0	1	1	144.4	144.5	541	23.1	0	1	1	1	1	1	0	81	0	#NULL!	144.45	121.5
483	2000-11-27	2010-11-12	14	14	1	9.95756	119.52	131.4	24.2	14.016	0	1	1	1	1	11.8	8.27107	22.1984	2.0016	1.58379	101	59	92	0	0	0	0	0	0	0	0	1	5	131.3	131.5	701	15.6	0	1	1	1	1	1	0	73	0	#NULL!	131.4	119.5
484	2001-06-08	2010-11-12	14	14	1	9.42916	113.178	132.35	26.4	15.0715	0	1	2	1	1	12	8.33428	24.1998	2.20025	1.60566	91	48	80	0	0	0	0	0	0	0	0	1	1	132.3	132.4	618	17	0	1	1	1	1	1	0	62.3333	0	#NULL!	132.35	112.5
485	2001-01-06	2010-11-12	14	14	1	9.84805	118.206	144.25	40.5	19.4636	1	2	3	2	#NULL!	23	25.8372	30.0359	10.4641	1.54318	94	62	86	0	0	0	0	0	0	0	0	1	1	144.1	144.4	587	22.8	0	1	1	1	1	1	0	72.6667	0	#NULL!	144.25	117.5
486	2001-05-23	2010-11-12	14	14	2	9.47296	113.704	155.3	42.9	17.7875	0	1	2	1	1	24.2	22.1235	33.409	9.491	1.87823	114	64	90	0	0	0	0	0	0	0	0	1	1	155.1	155.5	599	23.8	0	1	1	1	1	1	0	80.6667	0	#NULL!	155.3	113.5
487	2000-09-25	2010-11-12	14	14	2	10.13	121.591	149.4	35.5	15.9048	0	1	2	1	1	14.5	13.5789	30.6795	4.8205	1.92895	111	59	89	0	0	0	0	0	0	0	0	1	1	149.4	149.4	602	22.2	0	1	1	1	1	1	0	76.3333	0	#NULL!	149.4	121.5
488	2001-01-15	2010-11-12	14	14	2	9.82341	117.91	139.75	27.2	13.9272	0	1	1	1	1	14	10.8987	24.2356	2.96445	1.74015	92	52	87	0	0	0	0	0	0	0	0	1	1	139.7	139.8	748	17.1	0	1	1	1	1	1	0	65.3333	0	#NULL!	139.75	117.5
490	2000-09-29	2010-11-12	14	14	2	10.1191	121.459	141.75	40.3	20.0567	1	2	3	2	#NULL!	19.8	24.049	30.6083	9.69175	1.52609	105	64	80	0	0	0	0	0	0	0	0	1	1	142	141.5	510	23.6	0	1	1	1	1	1	0	77.6667	0	#NULL!	141.75	120.5
491	2000-09-22	2010-11-16	17	5	1	10.1492	121.821	133.95	24.2	13.4875	0	1	1	1	1	9.5	8.23326	22.2075	1.99245	1.64653	81	44	72	0	0	0	0	0	0	0	0	2	1	133.8	134.1	744	15.9	0	1	1	1	1	1	0	56.3333	0	#NULL!	133.95	121.5
492	2000-12-16	2010-11-16	17	5	1	9.9165	119.027	134.65	29.8	16.4363	0	1	2	1	1	14.5	15.0159	25.3253	4.47475	1.54081	110	63	99	0	0	0	0	0	0	0	0	2	1	134.8	134.5	617	18.7	0	1	1	1	1	1	0	78.6667	0	#NULL!	134.65	118.5
493	2001-08-28	2010-11-16	17	5	2	9.21834	110.647	136.65	27.3	14.6199	0	1	2	1	1	8.7	6.96722	25.3979	1.90205	1.73722	102	60	87	0	0	0	0	0	0	0	0	2	1	136.7	136.6	629	18.4	0	1	1	1	1	1	0	74	0	#NULL!	136.65	110.5
494	2001-08-06	2010-11-16	17	5	1	9.27858	111.37	129.3	25.2	15.0731	0	1	2	1	1	12.1	10.3687	22.5871	2.6129	1.4985	107	66	98	0	0	0	0	0	0	0	0	2	1	129.4	129.2	650	15.8	0	1	1	1	1	1	0	79.6667	0	#NULL!	129.3	110.5
495	2001-01-26	2010-11-16	17	5	1	9.80424	117.68	143.4	33	16.0478	0	1	2	1	1	16.2	15.277	27.9586	5.0414	1.74221	113	61	92	0	0	0	0	0	0	0	0	2	1	143.4	143.4	638	21	0	1	1	1	1	1	0	78.3333	0	#NULL!	143.4	117.5
496	2000-09-21	2010-11-16	17	5	2	10.152	121.853	155.4	52.9	21.9055	1	2	3	2	#NULL!	33.7	33.6036	35.1237	17.7763	1.60342	125	68	94	2	0	1	2	1	0	1	0	2	1	155.4	155.4	574	26.9	1	1	1	#NULL!	2	1	1	87	0	#NULL!	155.4	121.5
497	2001-05-20	2010-11-16	17	5	1	9.49213	113.934	145.35	33.7	15.9514	0	1	2	1	1	11.4	8.55297	30.8177	2.88235	1.93197	97	55	88	0	0	0	0	0	0	0	0	2	1	145.4	145.3	512	22.7	0	1	1	1	1	1	0	69	0	#NULL!	145.35	113.5
498	2001-05-06	2010-11-16	17	5	2	9.53046	114.394	144.25	44.4	21.3379	1	2	3	2	#NULL!	30.6	29.8427	31.1498	13.2502	1.45984	106	72	93	0	0	0	0	0	0	0	0	2	1	144.4	144.1	551	23.1	0	1	1	1	1	1	0	83.3333	0	#NULL!	144.25	113.5
499	2001-04-13	2010-11-16	17	5	2	9.59343	115.15	152.55	38.9	16.7157	0	1	2	1	1	24.2	18.5294	31.6921	7.20795	1.89594	117	62	81	0	0	0	0	0	0	0	0	2	1	152.6	152.5	622	22.6	0	1	1	1	1	1	0	80.3333	0	#NULL!	152.55	114.5
501	2000-01-18	2010-11-16	17	5	2	10.8282	129.97	143	30.9	15.1108	0	1	2	1	1	10.55	9.45793	27.9775	2.9225	1.85149	99	61	96	0	0	0	0	0	0	0	0	2	1	142.9	143.1	615	20.5	0	1	1	1	1	1	0	73.6667	0	#NULL!	143	129.5
502	2001-03-16	2010-11-16	17	5	1	9.67009	116.07	140.6	30.5	15.4287	0	1	2	1	1	14.8	10.6003	27.2669	3.2331	1.76728	102	54	73	0	0	0	0	0	0	0	0	2	5	140.5	140.7	612	20.1	0	1	1	1	1	1	0	70	0	#NULL!	140.6	115.5
503	2000-11-17	2010-11-16	17	5	2	9.99589	119.98	150	38.7	17.2	0	1	2	1	1	20.2	19.8152	31.0315	7.6685	1.80416	98	62	76	0	0	0	0	0	0	0	0	2	1	150	150	615	22.4	0	1	1	1	1	1	0	74	0	#NULL!	150	119.5
504	2001-08-16	2010-11-16	17	5	2	9.2512	111.042	136.05	32.1	17.3423	0	1	2	1	1	26.4	23.8469	24.4452	7.65485	1.40956	119	70	86	2	0	1	2	1	0	1	0	2	1	136.1	136	708	17.7	1	1	1	#NULL!	2	1	1	86.3333	0	#NULL!	136.05	110.5
505	2001-05-28	2010-11-16	17	5	1	9.47023	113.671	137.3	54	28.6453	1	3	4	#NULL!	2	41.8	42.4331	31.0861	22.9139	1.08521	118	71	107	1	0	0	1	1	0	1	0	2	1	137.3	137.3	505	23.1	0	1	1	2	#NULL!	1	0	86.6667	0	#NULL!	137.3	113.5
506	2000-09-25	2010-11-16	17	5	1	10.141	121.722	139.3	37.5	19.3254	0	1	2	1	1	24	25.1957	28.0516	9.4484	1.45154	110	60	82	0	0	0	0	0	0	0	0	2	1	139.3	139.3	595	21.7	0	1	1	1	1	1	0	76.6667	0	#NULL!	139.3	121.5
507	1999-10-15	2010-11-16	17	5	1	11.0883	133.092	146.5	52.8	24.6013	1	2	3	2	#NULL!	27.6	36.3657	33.5989	19.2011	1.36573	112	56	78	0	0	0	0	0	0	0	0	2	5	146.4	146.6	509	27.9	0	1	1	1	1	1	0	74.6667	0	#NULL!	146.5	132.5
508	2000-08-23	2010-11-16	17	5	1	10.2313	122.806	141.6	48.4	24.139	1	3	4	#NULL!	2	31.5	36.3058	30.828	17.572	1.2771	110	59	63	0	0	0	0	0	0	0	0	2	1	141.6	141.6	553	24.1	0	1	1	1	1	1	0	76	0	#NULL!	141.6	122.5
509	2001-01-12	2010-11-16	17	5	1	9.84257	118.14	147	43.1	19.9454	1	2	3	2	#NULL!	19.8	24.7552	32.4305	10.6695	1.62596	113	61	81	0	0	0	0	0	0	0	0	2	1	147	147	515	26.1	0	1	1	1	1	1	0	78.3333	0	#NULL!	147	117.5
510	2001-01-29	2010-11-16	17	5	2	9.79603	117.581	140.45	44.6	22.6095	1	2	3	2	#NULL!	32.5	33.0609	29.8548	14.7452	1.32045	94	49	74	0	0	0	0	0	0	0	0	2	1	140.3	140.6	562	22	0	1	1	1	1	1	0	64	0	#NULL!	140.45	117.5
511	2001-04-25	2010-11-16	17	5	1	9.56057	114.755	137.95	28.2	14.8185	0	1	2	1	1	9.3	4.71294	26.8709	1.32905	1.81333	101	49	67	0	0	0	0	0	0	0	0	2	1	138	137.9	573	18.7	0	1	1	1	1	1	0	66.3333	0	#NULL!	137.95	114.5
512	2000-10-06	2010-11-16	17	5	2	10.1109	121.36	135.2	29.9	16.3575	0	1	2	1	1	17.3	18.5528	24.3527	5.5473	1.48878	96	54	91	0	0	0	0	0	0	0	0	2	1	135.1	135.3	683	18.1	0	1	1	1	1	1	0	68	0	#NULL!	135.2	120.5
513	2001-07-22	2010-11-16	17	5	1	9.31964	111.863	136.45	32.1	17.2408	0	1	2	1	1	17.2	17.2431	26.5649	5.53505	1.54082	110	58	78	0	0	0	0	0	0	0	0	2	5	136.5	136.4	593	19.5	0	1	1	1	1	1	0	75.3333	0	#NULL!	136.45	111.5
514	2000-12-08	2010-11-17	18	5	2	9.94114	119.323	136.15	26	14.0261	0	1	1	1	1	17.2	16.0263	21.8331	4.16685	1.5566	118	74	77	1	0	0	1	1	0	1	0	2	1	136.2	136.1	816	15.7	0	1	1	2	#NULL!	1	0	88.6667	0	#NULL!	136.15	118.5
515	2001-05-01	2010-11-17	18	5	1	9.54689	114.591	136.75	29.3	15.668	0	1	2	1	1	10.4	7.55273	27.0871	2.21295	1.72882	108	39	73	0	0	0	0	0	0	0	0	2	1	136.9	136.6	548	19.2	0	1	1	1	1	1	0	62	0	#NULL!	136.75	114.5
516	2000-11-30	2010-11-17	18	5	2	9.96304	119.586	141.65	32.4	16.1477	0	1	2	1	1	11	11.2474	28.7559	3.64415	1.7808	#NULL!	#NULL!	#NULL!	#NULL!	#NULL!	#NULL!	#NULL!	#NULL!	#NULL!	#NULL!	0	2	1	141.4	141.9	558	21.1	#NULL!	#NULL!	#NULL!	#NULL!	#NULL!	#NULL!	#NULL!	#NULL!	0	#NULL!	141.65	119.5
517	2000-11-28	2010-11-17	18	5	2	9.96851	119.652	148.3	51.5	23.4167	1	2	3	2	#NULL!	30.5	33.3612	34.319	17.181	1.46558	103	59	69	0	0	0	0	0	0	0	0	2	1	148.3	148.3	489	26.2	0	1	1	1	1	1	0	73.6667	0	#NULL!	148.3	119.5
518	2000-09-20	2010-11-17	18	5	2	10.1574	121.919	141.7	53.6	26.6947	1	3	4	#NULL!	2	39.6	41.7688	31.2119	22.3881	1.16922	108	61	74	0	0	0	0	0	0	0	0	2	1	141.8	141.6	570	23.7	0	1	1	1	1	1	0	76.6667	0	#NULL!	141.7	121.5
519	2001-03-10	2010-11-17	18	5	2	9.68925	116.3	134.65	32.3	17.8152	0	1	2	1	1	24.9	24.5048	24.3849	7.91505	1.36877	128	81	87	2	2	1	2	1	1	1	0	2	1	134.7	134.6	689	17.8	1	2	#NULL!	#NULL!	2	2	1	96.6667	0	#NULL!	134.65	115.5
520	2001-03-23	2010-11-17	18	5	1	9.65366	115.872	138.3	42.8	22.3769	1	2	3	2	#NULL!	33.4	34.1334	28.1909	14.6091	1.25982	109	64	78	0	0	0	0	0	0	0	0	2	1	138.2	138.4	608	20.9	0	1	1	1	1	1	0	79	0	#NULL!	138.3	115.5
521	2000-10-23	2010-11-17	18	5	2	10.0671	120.835	141.55	33.5	16.7196	0	1	2	1	1	14.3	15.6058	28.2721	5.22795	1.69096	112	71	91	0	0	0	0	0	0	0	0	2	1	141.5	141.6	592	21	0	1	1	1	1	1	0	84.6667	0	#NULL!	141.55	120.5
522	1999-10-14	2010-11-17	18	5	1	11.0938	133.158	140.1	38.4	19.5639	0	1	2	1	1	25.4	29.1638	27.2011	11.1989	1.39037	125	74	101	2	0	1	2	1	0	1	0	2	1	140	140.2	664	20.9	1	1	1	#NULL!	2	1	1	91	0	#NULL!	140.1	132.5
523	2000-11-02	2010-11-17	18	5	1	10.0397	120.506	154.3	36.8	15.4567	0	1	2	1	1	13	14.4106	31.4969	5.3031	2.03775	107	76	80	0	0	0	0	0	0	0	0	2	1	154.9	153.7	648	23.4	0	1	1	1	1	1	0	86.3333	0	#NULL!	154.3	120.5
524	2001-05-07	2010-11-17	18	5	1	9.53046	114.394	137.95	25.4	13.3472	0	1	1	1	1	10.6	7.16398	23.5803	1.81965	1.76669	104	66	56	0	0	0	0	0	0	0	0	2	5	138	137.9	742	16.6	0	1	1	1	1	1	0	78.6667	0	#NULL!	137.95	113.5
525	2000-10-07	2010-11-17	18	5	1	10.1109	121.36	135.95	62.8	33.9783	1	3	4	#NULL!	2	51.9	48.9157	32.0809	30.7191	0.944161	108	76	95	0	1	0	1	0	1	1	0	2	1	135.7	136.2	488	22.1	0	#NULL!	2	1	1	#NULL!	0	86.6667	0	#NULL!	135.95	120.5
526	2000-10-14	2010-11-17	18	5	1	10.0917	121.13	142.65	33.3	16.3644	0	1	2	1	1	13.9	15.3947	28.1735	5.12645	1.72163	105	68	66	0	0	0	0	0	0	0	0	2	1	142.7	142.6	615	21	0	1	1	1	1	1	0	80.3333	0	#NULL!	142.65	120.5
527	2000-12-29	2010-11-19	19	7	1	9.88912	118.699	162.35	84.5	32.0592	1	3	4	#NULL!	2	43.8	48.8246	43.2433	41.2567	1.34886	107	62	77	0	0	0	0	0	0	0	0	2	1	162.2	162.5	453	34.8	0	1	1	1	1	1	0	77	0	#NULL!	162.35	118.5
528	2000-10-17	2010-11-19	19	7	1	10.089	121.098	142.05	31.6	15.6605	0	1	2	1	1	12.3	12.41	27.6785	3.92155	1.76741	111	52	63	0	0	0	0	0	0	0	0	2	1	142	142.1	621	20.3	0	1	1	1	1	1	0	71.6667	0	#NULL!	142.05	120.5
529	2001-05-27	2010-11-19	19	7	2	9.48118	113.802	137.7	47.2	24.8928	1	3	4	#NULL!	2	33.5	36.168	30.1287	17.0713	1.21034	#NULL!	#NULL!	#NULL!	#NULL!	#NULL!	#NULL!	#NULL!	#NULL!	#NULL!	#NULL!	0	2	1	137.5	137.9	518	23	#NULL!	#NULL!	#NULL!	#NULL!	#NULL!	#NULL!	#NULL!	#NULL!	0	#NULL!	137.7	113.5
530	2001-03-09	2010-11-19	19	7	1	9.69747	116.398	137.25	34.1	18.1021	0	1	2	1	1	19.9	21.0242	26.9307	7.16925	1.48771	116	74	74	1	0	0	1	1	0	1	0	2	1	137.4	137.1	600	20	0	1	1	2	#NULL!	1	0	88	0	#NULL!	137.25	115.5
531	2001-01-24	2010-11-19	19	7	2	9.81793	117.844	130.6	24.3	14.2469	0	1	1	1	1	10.4	11.1502	21.5905	2.7095	1.51545	89	46	66	0	0	0	0	0	0	0	0	2	1	130.5	130.7	723	16	0	1	1	1	1	1	0	60.3333	0	#NULL!	130.6	117.5
532	2001-04-15	2010-11-19	19	7	2	9.59617	115.182	149.8	41.7	18.5829	0	1	2	1	1	26.6	24.6185	31.4341	10.2659	1.69156	103	56	86	0	0	0	0	0	0	0	0	2	1	149.6	150	610	22.4	0	1	1	1	1	1	0	71.6667	0	#NULL!	149.8	114.5
533	2000-10-10	2010-11-19	19	7	2	10.1081	121.328	149.45	57.3	25.6545	1	3	4	#NULL!	2	25.5	35.4514	36.9863	20.3137	1.44171	105	58	99	0	0	0	0	0	0	0	0	2	1	149.7	149.2	397	31.4	0	1	1	1	1	1	0	73.6667	0	#NULL!	149.45	120.5
534	2000-11-13	2010-11-19	19	7	2	10.0151	120.21	140.35	40.4	20.5096	1	2	3	2	#NULL!	33.2	33.3323	26.9338	13.4662	1.31323	97	61	83	0	0	0	0	0	0	0	0	2	1	140.3	140.4	698	19.8	0	1	1	1	1	1	0	73	0	#NULL!	140.35	119.5
535	2000-11-24	2010-11-19	19	7	2	9.98494	119.849	132.4	34.3	19.5667	1	2	3	2	#NULL!	27.9	28.1985	24.6279	9.6721	1.25866	109	64	88	0	0	0	0	0	0	0	0	2	1	132.5	132.3	651	18.1	0	1	1	1	1	1	0	79	0	#NULL!	132.4	119.5
536	2001-08-20	2010-11-19	19	7	2	9.24846	111.009	141.85	35.8	17.792	0	1	2	1	1	20.9	20.073	28.6139	7.18615	1.60824	100	54	78	0	0	0	0	0	0	0	0	2	1	141.8	141.9	594	20.7	0	1	1	1	1	1	0	69.3333	0	#NULL!	141.85	110.5
537	2000-10-15	2010-11-19	19	7	1	10.0945	121.163	139.15	36.6	18.9023	0	1	2	1	1	18.9	22.5018	28.3644	8.23565	1.50058	109	59	85	0	0	0	0	0	0	0	0	2	1	139	139.3	568	21.7	0	1	1	1	1	1	0	75.6667	0	#NULL!	139.15	120.5
538	2001-04-07	2010-11-19	19	7	2	9.61807	115.445	134.2	33.9	18.8233	0	1	2	1	1	23.1	23.4581	25.9477	7.9523	1.37849	103	62	96	0	0	0	0	0	0	0	0	2	1	134.1	134.3	603	19.1	0	1	1	1	1	1	0	75.6667	0	#NULL!	134.2	114.5
539	2001-07-09	2010-11-19	19	7	1	9.36345	112.389	143.7	59	28.5719	1	3	4	#NULL!	2	36.3	41.8805	34.2905	24.7095	1.20015	97	64	76	0	0	0	0	0	0	0	0	2	1	143.8	143.6	466	27.5	0	1	1	1	1	1	0	75	0	#NULL!	143.7	111.5
540	2001-02-25	2010-11-19	19	7	1	9.73032	116.793	138.4	38	19.8386	1	2	3	2	#NULL!	27.4	28.5047	27.1682	10.8318	1.36946	108	57	84	0	0	0	0	0	0	0	0	2	1	138.6	138.2	634	20.2	0	1	1	1	1	1	0	74	0	#NULL!	138.4	116.5
541	2000-10-04	2010-11-24	20	15	2	10.1383	121.689	148.35	45.2	20.5382	1	2	3	2	#NULL!	29.9	30.0169	31.6323	13.5677	1.54017	104	71	118	0	0	0	0	0	0	0	0	2	1	148.5	148.2	599	23.2	0	1	1	1	1	1	0	82	0	#NULL!	148.35	121.5
542	2000-09-20	2010-11-24	20	15	2	10.1766	122.149	146.35	34	15.8743	0	1	2	1	1	13.5	12.9819	29.5861	4.41385	1.86378	100	61	86	0	0	0	0	0	0	0	0	2	1	146.2	146.5	602	21.5	0	1	1	1	1	1	0	74	0	#NULL!	146.35	121.5
543	2001-08-26	2010-11-24	20	15	2	9.24572	110.976	155.55	46.7	19.3009	1	2	3	2	#NULL!	20.2	23.2603	35.8375	10.8625	1.85678	105	59	81	0	0	0	0	0	0	0	0	2	1	155.4	155.7	491	27.3	0	1	1	1	1	1	0	74.3333	0	#NULL!	155.55	110.5
544	2000-09-06	2010-11-24	20	15	1	10.2149	122.609	134.25	34.6	19.1976	0	1	2	1	1	19.6	22.7496	26.7287	7.87135	1.39229	112	71	79	0	0	0	0	0	0	0	0	2	1	134.4	134.1	564	20.4	0	1	1	1	1	1	0	84.6667	0	#NULL!	134.25	122.5
545	2001-05-18	2010-11-29	2	2	2	9.5332	114.427	135.45	29.3	15.9702	0	1	2	1	1	16.1	7.62338	27.0663	2.23365	1.69481	115	63	94	1	0	0	1	1	0	1	0	1	1	135.3	135.6	527	20.2	0	1	1	2	#NULL!	1	0	80.3333	0	#NULL!	135.45	113.5
546	2001-07-08	2010-12-02	19	7	2	9.40178	112.849	139	48.3	24.9987	1	3	4	#NULL!	2	34.1	36.5017	30.6697	17.6303	1.22685	#NULL!	#NULL!	#NULL!	#NULL!	#NULL!	#NULL!	#NULL!	#NULL!	#NULL!	#NULL!	0	2	1	139.2	138.8	517	23.3	#NULL!	#NULL!	#NULL!	#NULL!	#NULL!	#NULL!	#NULL!	#NULL!	0	#NULL!	139	112.5
547	2000-12-05	2010-11-19	19	7	2	9.95483	119.487	146.2	67.2	31.4394	1	3	4	#NULL!	2	44.1	46.9896	35.623	31.577	1.13307	#NULL!	#NULL!	#NULL!	#NULL!	#NULL!	#NULL!	#NULL!	#NULL!	#NULL!	#NULL!	0	2	1	146.4	146	491	27.5	#NULL!	#NULL!	#NULL!	#NULL!	#NULL!	#NULL!	#NULL!	#NULL!	0	#NULL!	146.2	118.5
548	2000-12-29	2010-12-02	19	7	2	9.92471	119.126	154.5	38.5	16.1289	0	1	2	1	1	#NULL!	#NULL!	#NULL!	#NULL!	#NULL!	#NULL!	#NULL!	#NULL!	#NULL!	#NULL!	#NULL!	#NULL!	#NULL!	#NULL!	#NULL!	0	2	1	154.6	154.4	#NULL!	#NULL!	#NULL!	#NULL!	#NULL!	#NULL!	#NULL!	#NULL!	#NULL!	#NULL!	0	#NULL!	154.5	118.5
549	2000-11-08	2010-12-02	19	7	1	10.0643	120.802	142.9	35.7	17.4825	0	1	2	1	1	13.6	16.4762	29.818	5.882	1.70559	#NULL!	#NULL!	#NULL!	#NULL!	#NULL!	#NULL!	#NULL!	#NULL!	#NULL!	#NULL!	0	2	1	142.9	142.9	542	22.6	#NULL!	#NULL!	#NULL!	#NULL!	#NULL!	#NULL!	#NULL!	#NULL!	0	#NULL!	142.9	120.5
550	2000-12-20	2010-11-23	16	12	1	9.92471	119.126	141.4	42	21.0063	1	2	3	2	#NULL!	22.5	27.0305	30.6472	11.3528	1.45895	111	73	118	0	0	0	0	0	0	0	0	2	1	141	141.8	514	23.8	0	1	1	1	1	1	0	85.6667	0	#NULL!	141.4	118.5
551	2000-12-04	2010-11-23	16	12	1	9.96851	119.652	141.15	30.4	15.2585	0	1	2	1	1	11.9	9.40937	27.5396	2.86045	1.80487	101	55	83	0	0	0	0	0	0	0	0	2	1	140.9	141.4	605	19.6	0	1	1	1	1	1	0	70.3333	0	#NULL!	141.15	119.5
552	2000-12-10	2010-11-23	16	12	1	9.95209	119.454	139.35	35.4	18.2301	0	1	2	1	1	22.5	24.3086	26.7948	8.60525	1.46981	112	79	84	0	1	0	1	0	1	1	0	2	1	139.4	139.3	653	20.1	0	#NULL!	2	1	1	#NULL!	0	90	0	#NULL!	139.35	118.5
553	2001-04-03	2010-11-23	16	12	1	9.63997	115.708	137.35	32.5	17.2276	0	1	2	1	1	14.9	15.0368	27.6131	4.88695	1.60283	103	67	87	0	0	0	0	0	0	0	0	2	1	137.4	137.3	551	20.3	0	1	1	1	1	1	0	79	0	#NULL!	137.35	115.5
554	2001-02-27	2010-11-23	16	12	1	9.7358	116.858	138.6	31.3	16.2936	0	1	2	1	1	16.5	16.576	26.1117	5.1883	1.60257	102	48	83	0	0	0	0	0	0	0	0	2	1	138.5	138.7	650	19.1	0	1	1	1	1	1	0	66	0	#NULL!	138.6	116.5
555	2001-05-16	2010-11-23	16	12	1	9.52225	114.295	149.45	64.4	28.8333	1	3	4	#NULL!	2	38.8	43.5403	36.36	28.04	1.26104	110	71	124	0	0	0	0	0	0	0	0	2	1	149.6	149.3	484	28.8	0	1	1	1	1	1	0	84	0	#NULL!	149.45	113.5
556	2001-06-26	2010-11-23	16	12	1	9.40999	112.948	142.35	35.3	17.4205	0	1	2	1	1	17.8	18.8452	28.6476	6.65235	1.64448	93	60	103	0	0	0	0	0	0	0	0	2	1	142.2	142.5	597	21.2	0	1	1	1	1	1	0	71	0	#NULL!	142.35	112.5
557	2002-02-02	2010-11-23	16	12	2	8.80493	105.685	130.65	30.1	17.6339	0	1	2	1	1	23.3	21.9975	23.4788	6.62125	1.33146	107	62	104	0	0	0	0	0	0	0	0	2	1	130.9	130.4	657	16.9	0	1	1	1	1	1	0	77	0	#NULL!	130.65	105.5
558	2001-02-12	2010-11-23	16	12	1	9.77687	117.351	143.25	45.8	22.3191	1	2	3	2	#NULL!	38.1	30.8479	31.6717	14.1283	1.41904	99	62	94	0	0	0	0	0	0	0	0	2	1	143	143.5	514	20.7	0	1	1	1	1	1	0	74.3333	0	#NULL!	143.25	116.5
559	2001-05-12	2010-11-23	16	12	2	9.5332	114.427	142.05	48.8	24.1845	1	3	4	#NULL!	2	33.7	35.4888	31.4815	17.3185	1.30172	108	64	83	0	0	0	0	0	0	0	0	2	1	142.1	142	526	23.6	0	1	1	1	1	1	0	78.6667	0	#NULL!	142.05	113.5
560	2001-01-04	2010-11-23	16	12	2	9.88364	118.633	161.95	76.3	29.0913	1	3	4	#NULL!	2	40.9	45.0746	41.908	34.392	1.44057	115	82	112	0	1	0	1	0	1	1	0	2	1	162.1	161.8	464	33	0	#NULL!	2	1	1	#NULL!	0	93	0	#NULL!	161.95	118.5
561	2000-01-07	2010-11-23	16	12	1	10.8775	130.562	144.85	52.1	24.8314	1	3	4	#NULL!	2	29.6	36.4523	33.1084	18.9916	1.33333	105	66	103	0	0	0	0	0	0	0	0	2	1	144.9	144.8	504	52.1	0	1	1	1	1	1	0	79	0	#NULL!	144.85	130.5
562	2001-06-26	2010-11-23	16	12	1	9.40999	112.948	154.1	47.9	20.1711	1	2	3	2	#NULL!	20.9	27.0038	34.9652	12.9348	1.73343	126	64	101	2	0	1	2	1	0	1	0	2	1	154.1	154.1	525	27.7	1	1	1	#NULL!	2	1	1	84.6667	0	#NULL!	154.1	112.5
563	2001-01-18	2010-11-23	16	12	1	9.84531	118.173	139.8	27.5	14.0708	0	1	1	1	1	10.8	7.31455	25.4885	2.0115	1.81145	90	48	85	0	0	0	0	0	0	0	0	2	1	139.7	139.9	679	17.9	0	1	1	1	1	1	0	62	0	#NULL!	139.8	117.5
564	2000-10-17	2010-11-23	16	12	2	10.0999	121.229	159.15	50.6	19.9773	1	2	3	2	#NULL!	26.4	27.8523	36.5067	14.0933	1.82741	110	61	113	0	0	0	0	0	0	0	0	2	1	159.2	159.1	542	27.2	0	1	1	1	1	1	0	77.3333	0	#NULL!	159.15	120.5
565	2000-11-22	2010-11-23	16	12	2	10.0014	120.046	145.3	49.6	23.4936	1	2	3	2	#NULL!	27.1	32.4171	33.5211	16.0789	1.42682	106	65	98	0	0	0	0	0	0	0	0	2	1	145.2	145.4	470	26.5	0	1	1	1	1	1	0	78.6667	0	#NULL!	145.3	119.5
566	2000-09-21	2010-11-23	16	12	2	10.1711	122.083	141.9	41.7	20.7096	1	2	3	2	#NULL!	25.8	28.0753	29.9926	11.7074	1.44825	100	81	89	0	2	1	2	0	1	1	0	2	1	141.9	141.9	558	22.6	1	2	#NULL!	1	1	2	1	87.3333	0	#NULL!	141.9	121.5
567	2001-08-16	2010-11-23	16	12	1	9.27036	111.272	126.65	22.9	14.2766	0	1	1	1	1	10.2	5.83079	21.5648	1.33525	1.5105	108	56	84	0	0	0	0	0	0	0	0	2	1	126.6	126.7	647	15.1	0	1	1	1	1	1	0	73.3333	0	#NULL!	126.65	110.5
568	2001-08-18	2010-11-23	16	12	1	9.26489	111.206	135.6	26.5	14.4121	0	1	2	1	1	8	1.90453	25.9953	0.5047	1.80372	105	89	75	0	2	1	2	0	1	1	0	2	1	135.6	135.6	571	17.9	1	2	#NULL!	1	1	2	1	94.3333	0	#NULL!	135.6	110.5
569	2001-07-05	2010-11-23	16	12	1	9.38535	112.652	136.6	30.3	16.2383	0	1	2	1	1	13.8	12.9799	26.3671	3.9329	1.62376	111	62	86	0	0	0	0	0	0	0	0	2	1	136.5	136.7	594	19.1	0	1	1	1	1	1	0	78.3333	0	#NULL!	136.6	112.5
570	2001-08-21	2010-12-01	13	13	2	9.27858	111.37	150.25	38.9	17.2314	0	1	2	1	1	15.2	15.9019	32.7142	6.18585	1.89852	109	65	93	0	0	0	0	0	0	0	0	2	1	150.4	150.1	524	24.2	0	1	1	1	1	1	0	79.6667	0	#NULL!	150.25	110.5
571	2000-11-10	2010-12-02	13	13	1	10.0589	120.736	142.55	39.1	19.2417	0	1	2	1	1	16.7	22.028	30.4871	8.61295	1.58443	#NULL!	#NULL!	#NULL!	#NULL!	#NULL!	#NULL!	#NULL!	#NULL!	#NULL!	#NULL!	1	2	1	142.5	142.6	522	23.9	#NULL!	#NULL!	#NULL!	#NULL!	#NULL!	#NULL!	#NULL!	#NULL!	0	#NULL!	142.55	120.5
572	2001-08-21	2010-12-01	13	13	2	9.27858	111.37	158.65	46.6	18.5142	0	1	2	1	1	19.8	21.7814	36.4499	10.1501	1.96875	127	65	77	2	0	1	2	1	0	1	0	2	1	158.4	158.9	508	27.4	1	1	1	#NULL!	2	1	1	85.6667	0	#NULL!	158.65	110.5
573	2000-11-10	2010-12-01	13	13	2	10.0561	120.703	143.15	34.5	16.8359	0	1	2	1	1	12.1	14.1941	29.603	4.89695	1.75833	104	58	101	0	0	0	0	0	0	0	1	2	1	143.2	143.1	550	22.2	0	1	1	1	1	1	0	73.3333	0	#NULL!	143.15	120.5
574	2001-01-08	2010-12-02	13	13	1	9.89733	118.797	143.05	31.9	15.5889	0	1	2	1	1	10.2	8.03966	29.3354	2.56465	1.88181	#NULL!	#NULL!	#NULL!	#NULL!	#NULL!	#NULL!	#NULL!	#NULL!	#NULL!	#NULL!	0	2	1	143.1	143	545	20.9	#NULL!	#NULL!	#NULL!	#NULL!	#NULL!	#NULL!	#NULL!	#NULL!	0	#NULL!	143.05	118.5
575	2001-05-14	2010-12-02	13	13	2	9.55236	114.657	148.85	48.7	21.9802	1	2	3	2	#NULL!	7	23.6605	37.1774	11.5226	1.6914	#NULL!	#NULL!	#NULL!	#NULL!	#NULL!	#NULL!	#NULL!	#NULL!	#NULL!	#NULL!	0	2	1	148.9	148.8	314	54.7	#NULL!	#NULL!	#NULL!	#NULL!	#NULL!	#NULL!	#NULL!	#NULL!	0	#NULL!	148.85	114.5
576	2001-06-29	2010-12-01	13	13	1	9.42368	113.112	138.55	27.4	14.2737	0	1	1	1	1	8.9	6.78923	25.5398	1.86025	1.78928	104	69	100	0	0	0	0	0	0	0	0	2	1	138.6	138.5	654	18.3	0	1	1	1	1	1	0	80.6667	0	#NULL!	138.55	112.5
577	2000-12-31	2010-12-01	13	13	2	9.9165	119.027	138.8	31.6	16.4024	0	1	2	1	1	14.8	14.143	27.1308	4.4692	1.65407	109	53	70	0	0	0	0	0	0	0	0	2	1	138.8	138.8	597	19.7	0	1	1	1	1	1	0	71.6667	0	#NULL!	138.8	118.5
578	2000-11-11	2010-12-01	13	13	1	10.0534	120.67	138.6	32.4	16.8663	0	1	2	1	1	12.8	14.3117	27.763	4.637	1.64607	108	62	97	0	0	0	0	0	0	0	0	2	1	138.6	138.6	563	20.6	0	1	1	1	1	1	0	77.3333	0	#NULL!	138.6	120.5
580	2001-08-22	2010-12-01	13	13	2	9.27584	111.337	131.4	29.2	16.9119	0	1	2	1	1	17	17.4281	24.111	5.089	1.42568	128	58	106	2	0	1	2	1	0	1	0	2	1	131.2	131.6	627	17.7	1	1	1	#NULL!	2	1	1	81.3333	0	#NULL!	131.4	110.5
581	2000-09-08	2010-12-01	13	13	2	10.2286	122.774	148.1	36.4	16.5955	0	1	2	1	1	16.8	16.4195	30.4233	5.9767	1.83322	114	62	73	0	0	0	0	0	0	0	0	2	1	148	148.2	601	22.2	0	1	1	1	1	1	0	79.3333	0	#NULL!	148.1	122.5
582	2001-03-03	2010-12-01	13	13	2	9.74675	116.99	131.35	25.1	14.5483	0	1	2	1	1	11.4	11.2404	22.2787	2.82135	1.53135	96	59	88	0	0	0	0	0	0	0	0	2	1	131.3	131.4	702	16.3	0	1	1	1	1	1	0	71.3333	0	#NULL!	131.35	116.5
583	2000-12-16	2010-12-01	13	13	2	9.95756	119.52	138.5	29	15.1181	0	1	2	1	1	13	11.3534	25.7075	3.2925	1.70044	#NULL!	#NULL!	#NULL!	#NULL!	#NULL!	#NULL!	#NULL!	#NULL!	#NULL!	#NULL!	0	2	1	138.6	138.4	655	18.5	#NULL!	#NULL!	#NULL!	#NULL!	#NULL!	#NULL!	#NULL!	#NULL!	0	#NULL!	138.5	119.5
584	2001-01-28	2010-12-01	13	13	1	9.83984	118.107	147.15	35.4	16.3487	0	1	2	1	1	12.4	12.7018	30.9035	4.49645	1.89028	127	51	70	2	0	1	2	1	0	1	0	2	1	147.1	147.2	550	22.7	1	1	1	#NULL!	2	1	1	76.3333	0	#NULL!	147.15	117.5
585	2000-10-16	2010-12-01	13	13	2	10.1246	121.525	136.8	24.8	13.2519	0	1	1	1	1	12.6	14.8065	21.128	3.672	1.59433	105	68	86	0	0	0	0	0	0	0	0	2	1	137	136.6	859	15.9	0	1	1	1	1	1	0	80.3333	0	#NULL!	136.8	121.5
586	2001-03-24	2010-12-01	13	13	2	9.68925	116.3	135.85	27.1	14.6842	0	1	2	1	1	15.6	14.0555	23.2909	3.80905	1.58612	117	87	88	1	2	1	2	1	1	1	0	2	1	135.7	136	735	16.8	1	2	#NULL!	2	#NULL!	2	1	97	0	#NULL!	135.85	115.5
587	2001-01-30	2010-12-01	13	13	2	9.83436	118.041	134.5	29.3	16.1966	0	1	2	1	1	15.6	15.4157	24.7832	4.5168	1.53015	98	60	80	0	0	0	0	0	0	0	0	2	1	134.4	134.6	642	18.1	0	1	1	1	1	1	0	72.6667	0	#NULL!	134.5	117.5
588	2001-07-05	2010-12-03	21	7	2	9.41273	112.981	126.75	23.5	14.6276	0	1	2	1	1	10.9	13.6389	20.2949	3.20515	1.38744	#NULL!	#NULL!	#NULL!	#NULL!	#NULL!	#NULL!	#NULL!	#NULL!	#NULL!	#NULL!	0	2	1	126.7	126.8	726	15.3	#NULL!	#NULL!	#NULL!	#NULL!	#NULL!	#NULL!	#NULL!	#NULL!	0	#NULL!	126.75	112.5
589	2000-11-22	2010-12-03	21	7	2	10.0287	120.375	140.5	57.5	29.1283	1	3	4	#NULL!	2	32.9	40.9513	33.953	23.547	1.16564	99	52	53	0	0	0	0	0	0	0	0	2	1	140.4	140.6	420	28.6	0	1	1	1	1	1	0	67.6667	0	#NULL!	140.5	119.5
590	2001-05-18	2010-12-03	21	7	1	9.54415	114.558	157.85	72.5	29.097	1	3	4	#NULL!	2	37.4	44.5066	40.2328	32.2672	1.38271	94	68	98	0	0	0	0	0	0	0	0	2	1	158	157.7	463	33.2	0	1	1	1	1	1	0	76.6667	0	#NULL!	157.85	114.5
591	2001-03-01	2010-12-03	21	7	2	9.7577	117.121	141.05	33.9	17.0394	0	1	2	1	1	19.9	18.3294	27.6864	6.21365	1.62485	#NULL!	#NULL!	#NULL!	#NULL!	#NULL!	#NULL!	#NULL!	#NULL!	#NULL!	#NULL!	0	2	1	141.1	141	620	19.8	#NULL!	#NULL!	#NULL!	#NULL!	#NULL!	#NULL!	#NULL!	#NULL!	0	#NULL!	141.05	116.5
600	2001-06-22	2011-02-07	22	15	1	9.62902	115.577	139.65	39.3	20.1517	1	2	3	2	#NULL!	21.8	25.5711	29.2506	10.0494	1.45152	110	58	72	0	0	0	0	0	0	0	0	2	1	139.8	139.5	545	22.5	0	1	1	1	1	1	0	75.3333	0	#NULL!	139.65	115.5
601	2000-11-14	2011-02-07	22	15	1	10.2313	122.806	144.25	34.2	16.4359	0	1	2	1	1	14	15.394	28.9352	5.26475	1.76049	115	71	102	0	0	0	0	0	0	0	0	2	1	144.1	144.4	605	21.5	0	1	1	1	1	1	0	85.6667	0	#NULL!	144.25	122.5
602	2001-02-01	2011-02-07	22	15	2	10.0151	120.21	150.65	48.8	21.5021	1	2	3	2	#NULL!	29.2	31.0749	33.6354	15.1645	1.56428	109	66	67	0	0	0	0	0	0	0	0	2	1	150.7	150.6	549	25.3	0	1	1	1	1	1	0	80.3333	0	#NULL!	150.65	119.5
603	2001-01-08	2011-02-07	22	15	2	10.0808	120.999	144.8	37.4	17.8375	0	1	2	1	1	19.9	18.5214	30.473	6.927	1.70837	118	62	76	1	0	0	1	1	0	1	0	2	1	145	144.6	549	22	0	1	1	2	#NULL!	1	0	80.6667	0	#NULL!	144.8	120.5
604	2001-06-08	2011-02-07	22	15	2	9.66735	116.037	140.4	55	27.9016	1	3	4	#NULL!	2	41	42.844	31.4358	23.5642	1.12667	112	69	79	0	0	0	0	0	0	0	0	2	1	140.2	140.6	545	23.7	0	1	1	1	1	1	0	83.3333	0	#NULL!	140.4	115.5
605	2001-07-07	2011-02-07	22	15	1	9.58795	115.084	138.85	35.4	18.3616	0	1	2	1	1	14.4	16.9129	29.4128	5.98715	1.60186	102	58	69	0	0	0	0	0	0	0	0	2	1	138.6	139.1	494	22.2	0	1	1	1	1	1	0	72.6667	0	#NULL!	138.85	114.5
606	2001-08-13	2011-02-07	22	15	2	9.48665	113.868	154	70	29.5159	1	3	4	#NULL!	2	44.3	46.0214	37.785	32.215	1.28016	112	72	76	0	0	0	0	0	0	0	0	2	1	154	154	520	28.6	0	1	1	1	1	1	0	85.3333	0	#NULL!	154	113.5
607	2000-11-22	2011-02-07	22	15	1	10.2094	122.544	147.3	63.1	29.082	1	3	4	#NULL!	2	38.1	43.4811	35.6634	27.4366	1.22631	132	81	85	2	1	1	2	1	1	1	0	2	1	147.2	147.4	478	28.6	1	#NULL!	2	#NULL!	2	#NULL!	1	98	0	#NULL!	147.3	122.5
608	2000-11-29	2011-02-07	22	15	2	10.1903	122.314	150.8	62.9	27.6597	1	3	4	#NULL!	2	42.1	43.9016	35.2859	27.6141	1.27571	114	70	85	0	0	0	0	0	0	0	0	2	1	150.4	151.2	558	26.6	0	1	1	1	1	1	0	84.6667	0	#NULL!	150.8	121.5
609	2001-01-29	2011-02-07	22	15	1	10.0233	120.309	131.45	30.9	17.8829	0	1	2	1	1	12.9	14.9283	26.2871	4.61285	1.46996	97	56	67	0	0	0	0	0	0	0	0	2	1	131.6	131.3	515	19.7	0	1	1	1	1	1	0	69.6667	0	#NULL!	131.45	119.5
610	2001-04-17	2011-02-07	22	15	2	9.80972	117.746	149.55	46.2	20.6571	1	2	3	2	#NULL!	34.8	32.5611	31.1568	15.0432	1.50828	114	63	82	0	0	0	0	0	0	0	0	2	1	149.6	149.5	654	22	0	1	1	1	1	1	0	80	0	#NULL!	149.55	117.5
611	2001-01-14	2011-02-07	22	15	1	10.0643	120.802	152.5	47.1	20.2526	1	2	3	2	#NULL!	22.9	28.98	33.4504	13.6496	1.65166	113	68	69	0	0	0	0	0	0	0	0	2	1	152.4	152.6	579	26.6	0	1	1	1	1	1	0	83	0	#NULL!	152.5	120.5
612	2000-09-16	2011-02-07	22	15	1	10.3929	124.745	140.1	27	13.7559	0	1	1	1	1	10	7.94852	24.8539	2.1461	1.80679	106	69	75	0	0	0	0	0	0	0	0	2	1	140.1	140.1	717	17.8	0	1	1	1	1	1	0	81.3333	0	#NULL!	140.1	124.5
613	2001-09-12	2011-02-07	22	15	2	9.40452	112.882	143.85	35.6	17.204	0	1	2	1	1	23.9	21.3004	28.017	7.58295	1.62852	115	75	81	0	0	0	0	0	0	0	0	2	1	143.7	144	661	19.8	0	1	1	1	1	1	0	88.3333	0	#NULL!	143.85	112.5
614	2001-04-01	2011-02-08	22	15	2	9.85626	118.304	128.15	25.8	15.7102	0	1	2	1	1	13.8	15.2397	21.8681	3.93185	1.39197	114	75	91	1	1	0	1	1	1	1	0	2	1	128.2	128.1	676	16.3	0	#NULL!	2	2	#NULL!	#NULL!	0	88	0	#NULL!	128.15	117.5
615	2001-01-14	2011-02-08	22	15	1	10.0671	120.835	141.2	33.1	16.6019	0	1	2	1	1	15.6	16.9961	27.4743	5.6257	1.65489	118	70	92	1	0	0	1	1	0	1	0	2	1	141.1	141.3	629	20.4	0	1	1	2	#NULL!	1	0	86	0	#NULL!	141.2	120.5
616	2000-11-27	2011-02-08	22	15	2	10.1985	122.412	148.3	36.6	16.6417	0	1	2	1	1	19.3	17.9768	30.0205	6.5795	1.80393	117	76	66	0	0	0	0	0	0	0	0	2	1	148.3	148.3	629	21.6	0	1	1	1	1	1	0	89.6667	0	#NULL!	148.3	121.5
617	2001-04-16	2011-02-09	22	15	1	9.81793	117.844	140.6	32.4	16.3898	0	1	2	1	1	14.7	14.6802	27.6436	4.7564	1.68663	102	55	69	0	0	0	0	0	0	0	0	2	1	140.1	141.1	604	20.2	0	1	1	1	1	1	0	70.6667	0	#NULL!	140.6	117.5
618	2001-02-07	2011-02-09	22	15	1	10.0041	120.079	140.8	38.1	19.2185	0	1	2	1	1	18.9	23.2722	29.2333	8.8667	1.5211	114	63	93	0	0	0	0	0	0	0	0	2	1	140.8	140.8	557	22.6	0	1	1	1	1	1	0	80	0	#NULL!	140.8	119.5
620	2000-09-27	2011-02-14	21	7	2	10.3819	124.614	141.55	40.7	20.313	1	2	3	2	#NULL!	29	29.8633	28.5457	12.1543	1.40529	113	65	74	0	0	0	0	0	0	0	0	2	1	141.7	141.4	628	21.2	0	1	1	1	1	1	0	81	0	#NULL!	141.55	124.5
621	2000-12-14	2011-02-14	21	7	1	10.1684	122.051	148.5	33.2	15.0552	0	1	2	1	1	7.5	6.38042	31.0817	2.1183	2.06452	104	72	77	0	0	0	0	0	0	0	0	2	1	148.7	148.3	547	22.5	0	1	1	1	1	1	0	82.6667	0	#NULL!	148.5	121.5
622	2000-12-20	2011-02-14	21	7	2	10.152	121.853	151.35	47.7	20.8235	1	2	3	2	#NULL!	30.4	30.651	33.0794	14.6206	1.58856	125	73	97	2	0	1	2	1	0	1	0	2	1	151.2	151.5	585	24.3	1	1	1	#NULL!	2	1	1	90.3333	0	#NULL!	151.35	121.5
623	2001-05-15	2011-02-14	21	7	1	9.75222	117.056	144.35	73.9	35.4659	1	3	4	#NULL!	2	51.1	50.6053	36.5027	37.3973	1.02923	106	69	88	0	0	0	0	0	0	0	0	2	1	144.4	144.3	457	26.2	0	1	1	1	1	1	0	81.3333	0	#NULL!	144.35	116.5
624	2000-09-20	2011-02-14	21	7	1	10.4011	124.844	143.45	54.3	26.3875	1	3	4	#NULL!	2	33.2	38.9658	33.1415	21.1585	1.25596	98	62	82	0	0	0	0	0	0	0	0	2	1	143.7	143.2	494	26.6	0	1	1	1	1	1	0	74	0	#NULL!	143.45	124.5
625	2001-01-17	2011-02-14	21	7	1	10.0753	120.933	149.35	34.9	15.6464	0	1	2	1	1	12.9	13.7964	30.0851	4.81495	1.92281	106	64	78	0	0	0	0	0	0	0	0	2	1	149.3	149.4	631	22.3	0	1	1	1	1	1	0	78	0	#NULL!	149.35	120.5
626	2001-08-04	2011-02-23	18	5	2	9.5551	114.689	141.1	28.5	14.315	0	1	1	1	1	6.8	4.5607	27.2002	1.2998	1.90012	114	75	67	0	0	0	0	0	0	0	0	2	1	141.2	141	610	19.5	0	1	1	1	1	1	0	88	0	#NULL!	141.1	114.5
627	2001-07-25	2011-02-23	18	5	2	9.58248	115.018	131	25.6	14.9175	0	1	2	1	1	11	11.2328	22.7244	2.8756	1.52333	105	65	78	0	0	0	0	0	0	0	0	2	1	131.2	130.8	674	16.7	0	1	1	1	1	1	0	78.3333	0	#NULL!	131	114.5
628	2001-02-02	2011-02-23	18	5	2	10.0561	120.703	139.7	29.8	15.2695	0	1	2	1	1	11.1	11.501	26.3727	3.4273	1.72715	103	67	98	0	0	0	0	0	0	0	0	2	1	140	139.4	643	19.4	0	1	1	1	1	1	0	79	0	#NULL!	139.7	120.5
629	2000-09-17	2011-02-23	18	5	2	10.4339	125.238	147.75	47.8	21.8964	1	2	3	2	#NULL!	34.3	34.3901	31.3616	16.4384	1.43227	125	94	76	2	2	1	2	1	1	1	0	2	1	147.6	147.9	623	23	1	2	#NULL!	#NULL!	2	2	1	104.333	0	#NULL!	147.75	124.5
630	2001-05-11	2011-03-01	17	5	1	9.80424	117.68	142.1	54.6	27.0399	1	3	4	#NULL!	2	38.1	40.6361	32.4127	22.1873	1.1987	98	66	81	0	0	0	0	0	0	0	0	2	1	142	142.2	515	24.7	0	1	1	1	1	1	0	76.6667	0	#NULL!	142.1	117.5
631	2001-03-12	2011-03-01	17	5	1	9.96851	119.652	135.2	32	17.5064	0	1	2	1	1	21.2	21.7725	25.0328	6.9672	1.42992	103	72	75	0	0	0	0	0	0	0	0	2	1	135.2	135.2	659	18.5	0	1	1	1	1	1	0	82.3333	0	#NULL!	135.2	119.5
640	2000-10-17	2011-02-01	5	4	1	10.2916	123.529	133.1	27.3	15.4101	0	1	2	1	1	10.6	8.59853	24.9526	2.3474	1.61923	102	57	79	0	0	0	0	0	0	0	0	2	1	133.1	133.1	594	#NULL!	0	1	1	1	1	1	0	72	0	#NULL!	133.1	123.5
641	2001-05-08	2011-02-23	18	5	2	9.79603	117.581	138.15	33.3	17.4479	0	1	2	1	1	17.9	18.6245	27.098	6.20195	1.55309	116	76	89	1	1	0	1	1	1	1	0	2	1	139.6	136.7	600	20	0	#NULL!	2	2	#NULL!	#NULL!	0	89.3333	0	#NULL!	138.15	117.5
[truncated: 206 more columns]

## Sheet: Datalabels
Variable Information
Variable	Position	Label	Measurement Level	Role	Column Width	Alignment	Print Format	Write Format
id	1	Student ID	Scale	Input	8	Right	F8	F8
dob	2	Date of birth	Scale	Input	8	Right	DATE12	DATE12
Date	3	Date of visit	Scale	Input	8	Right	DATE12	DATE12
School	4	School ID	Nominal	Input	8	Right	F8	F8
Cluster	5	Cluster	Nominal	Input	8	Right	F8	F8
sex	6	Sex	Nominal	Input	8	Right	F9	F9
age	7	Age (years	Scale	Input	8	Right	F10.2	F10.2
agemos	8	Age in Months [365.25/12]	Scale	Input	8	Right	F9.2	F9.2
ht	9	Height (cm)	Scale	Input	8	Right	F10.2	F10.2
Wt	10	Weight (kg)	Scale	Input	8	Right	F10.2	F10.2
bmi	11	Body mass index (kg/m^2)	Scale	Input	8	Right	F10.2	F10.2
wtstatus2	12	weight status in 2 categories (IOTF)	Nominal	Input	8	Right	F8.1	F8.1
wtstatus3	13	Weight status in 3 categories (IOTF)	Nominal	Input	11	Right	F8.2	F8.2
wtstatus	14	weight status (IOTF 4 categories)	Ordinal	Input	8	Right	F8	F8
Wtstatusoverwt	15	Normal + overweight cases	Nominal	Input	16	Right	F8.2	F8.2
Wtstatusobese	16	Normal + obese cases	Nominal	Input	15	Right	F8.2	F8.2
Fatpercent	17	Percentage body fat read	Scale	Input	8	Right	F10.2	F10.2
Fatpercentclasey2011	18	Percentage Fat Clasey 2011	Scale	Input	22	Right	F8.2	F8.2
FFMclasey2011	19	Fat free mass Clasey 2011	Scale	Input	15	Right	F8.2	F8.2
FMclasey2011	20	Fat Mass Clasey 2011	Scale	Input	14	Right	F8.2	F8.2
FFMperBMIunit	21	FFM Clasey 2011 per unit BMI	Scale	Input	8	Right	F13.2	F13.2
systolic	22	Systolic Blood pressure (mmHg)	Scale	Input	8	Right	F8	F8
diastolic	23	Diastolic Blood pressure (mmHg)	Scale	Input	8	Right	F8	F8
Pulse	24	Pulse beats per minute	Scale	Input	8	Right	F8	F8
SPBcategory	25	SBP Category in 3 categories	Ordinal	Input	13	Right	F8.2	F8.2
DBPcategory	26	DBP Category in 3 categories	Ordinal	Input	13	Right	F8.2	F8.2
Hypertension	27	Hypertension in 2 categories	Nominal	Input	15	Right	F12	F12
Hypertension3	28	Hypertensive in 3 catetegories	Nominal	Input	15	Right	F8.2	F8.2
ElevatedSBP	29	Elevated SBP category (normal vs highnormal/high)	Nominal	Input	24	Right	F8.2	F8.2
ElevatedDBP	30	Elevated diatsolic blood pressure (normal vs highnormal/high)	Nominal	Input	13	Right	F8.2	F8.2
ElevateBP	31	Elevated Blood Pressure (normal vs highnormal/high)	Ordinal	Input	11	Right	F8.2	F8.2
Twinstatus	32	Twin status	Nominal	Input	8	Right	F8	F8
Schooltype	33	School type	Nominal	Input	8	Right	F8	F8
Race	34	Ethnicity (observed)	Nominal	Input	8	Right	F8	F8
Ht1	35	Height1 (cm)	Scale	Input	8	Right	F10.2	F10.2
Ht2	36	Height2 (cm)	Scale	Input	8	Right	F10.2	F10.2
Impedance	37	Impedance (Ohm)	Scale	Input	8	Right	F10.2	F10.2
tbw	38	Total body water read	Scale	Input	8	Right	F10.2	F10.2
Normalhighnormal	39	Normal + High normal cases	Nominal	Input	18	Right	F8.2	F8.2
DBPNormalhigh	40	Diastolic normal + high cases	Nominal	Input	15	Right	F8.2	F8.2
DBPhighnormalnormal	41	Diastolic normal + high normal cases	Nominal	Input	21	Right	F8.2	F8.2
SBPhighnormalnormal	42	Systolic normal + highnormal cases	Nominal	Input	21	Right	F8.2	F8.2
SBPhighvsnormal	43	SBP normal + high cases	Nominal	Input	17	Right	F8.2	F8.2
DBPhighvsnormal	44	DBP normal + high cases	Nominal	Input	17	Right	F8.2	F8.2
Highbpvsothers	45	High BP vs Normal +High normal	Ordinal	Input	30	Right	F8.2	F8.2
MeanarterialP	46	Mean BP from Anders (mean arterial = pressure diastolic + (1 / 3*(systolic - diastolic))	Scale	Input	10	Right	F8.2	F8.2
recumbnt	47	Position	Nominal	Input	8	Right	F9	F9
length	48	Length	Nominal	Input	8	Right	F9	F9
stature	49	stature	Scale	Input	8	Right	F9.2	F9.2
v_agemos1	50	age in months	Scale	Input	8	Right	F9.2	F9.2
v_lht1	51	<none>	Scale	Input	8	Right	F9.2	F9.2
v_mht1	52	<none>	Scale	Input	8	Right	F9.2	F9.2
v_sht1	53	<none>	Scale	Input	8	Right	F9.2	F9.2
v1	54	<none>	Scale	Input	8	Right	F9.2	F9.2
v_lht2	55	<none>	Scale	Input	8	Right	F9.2	F9.2
v_mht2	56	<none>	Scale	Input	8	Right	F9.2	F9.2
v_sht2	57	<none>	Scale	Input	8	Right	F9.2	F9.2
v_agecat	58	<none>	Scale	Input	8	Right	F9.2	F9.2
v_htcat	59	<none>	Nominal	Input	8	Right	F9	F9
v_idforcalc	60	<none>	Scale	Input	8	Right	F9	F9
v_merge	61	<none>	Nominal	Input	8	Right	F23	F23
v_lht	62	<none>	Scale	Input	8	Right	F9.2	F9.2
v_mht	63	<none>	Scale	Input	8	Right	F9.2	F9.2
v_sht	64	<none>	Scale	Input	8	Right	F9.2	F9.2
stz	65	Height z score cdc	Scale	Input	8	Right	F9.2	F9.2
stpct	66	Height percentile cdc	Scale	Input	8	Right	F9.2	F9.2
v_sdstzlo	67	Low ht z score cdc	Scale	Input	8	Right	F9.2	F9.2
v_sdstzhi	68	High ht z score cdc	Scale	Input	8	Right	F9.2	F9.2
v_flagst	69	Flag Height cdc	Scale	Input	8	Right	F9.2	F9.2
v_bivst	70	cdc	Nominal	Input	8	Right	F9	F9
v_musbp	71	expected SBP cdc	Scale	Input	8	Right	F9.2	F9.2
v_zsbp	72	SBP z score cdc	Scale	Input	8	Right	F9.2	F9.2
v_pctsbp	73	SBP Percentile cdc	Scale	Input	8	Right	F9.2	F9.2
v_mudbp	74	expected DBP cdc	Scale	Input	8	Right	F9.2	F9.2
v_zdbp	75	DBP z score cdc	Scale	Input	8	Right	F9.2	F9.2
v_pctdbp	76	DBP Percentile cdc	Scale	Input	8	Right	F9.2	F9.2
pctsbp100	77	cdc	Scale	Input	11	Right	F8.2	F8.2
pctdbp100	78	cdc	Scale	Input	11	Right	F8.2	F8.2
Survey_date	79	WHO	Scale	Input	8	Right	DATE12	DATE12
Team	80	WHO	Nominal	Input	8	Right	F4	F4
Household	81	WHO	Nominal	Input	8	Right	F9	F9
Date_of_birth	82	Date of birth	Scale	Input	8	Right	DATE13	DATE13
Age__d_	83	Age (days)	Scale	Input	8	Right	F7	F7
Age__m_	84	Age (months)	Scale	Input	8	Right	F7.2	F7.2
WEIGHT_	85	Weight (kg)	Scale	Input	8	Right	F11.2	F11.2
Oedema	86	WHO (nonepresent)	Nominal	Input	2	Left	A6	A6
Recumbent	87	WHO (all standing)	Nominal	Input	2	Left	A9	A9
HEIGHT_	88	Height WHO standard	Scale	Input	8	Right	F11.2	F11.2
WAZ	89	Weigth for Age Z score WHO	Scale	Input	8	Right	F5.2	F5.2
HAZ	90	Height for Age Z score WHO	Scale	Input	8	Right	F5.2	F5.2
BAZ	91	BMI for Age Z score WHO	Scale	Input	8	Right	F5.2	F5.2
Flag	92	WHO	Nominal	Input	3	Left	A4	A4
Wt._factor	93	WHO	Nominal	Input	8	Right	F10	F10
EDOB	94	WHO	Nominal	Input	8	Right	F4	F4
wtobesevsrest	95	Obese subjects vs normal +overweight	Nominal	Input	8	Right	F13	F13
wtoverwtrest	96	overweight vs normal +obee	Nominal	Input	8	Right	F12	F12
SBPhighvsrest	97	SBP normal +highnormal vs SBP high	Nominal	Input	15	Right	F8.2	F8.2
DBPhighnormalvsrest	98	DBP normal +high vs highnormal	Nominal	Input	21	Right	F8.2	F8.2
DBPhighvsrest	99	DBP normal +highnormal vs DBP high	Nominal	Input	15	Right	F8.2	F8.2
SBPhighnormalvsrest	100	SBP normal +high vs highnormal	Nominal	Input	21	Right	F8.2	F8.2
FMI	101	Fat mass index (kg/m^2)	Scale	Input	10	Right	F8.2	F8.2
FFMI	102	Fat free mass index (kg/m^2)	Scale	Input	10	Right	F8.2	F8.2
Waist	103	Waist circumference (cm)	Scale	Input	8	Right	F10.2	F10.2
bmi_original	104	Body mass index (wt/ht*ht)	Scale	Input	8	Right	F10.2	F10.2
WAISTCat	105	Waist Circumference Categories	Ordinal	Input	10	Right	F8.2	F8.2
WC1	106	Waist1 (cm)	Scale	Input	8	Right	F10.2	F10.2
WC2	107	Waist2 (cm)	Scale	Input	8	Right	F10.2	F10.2
filter_$	108	ParentingData = 1 (FILTER)	Ordinal	Input	10	Right	F1	F1
Householdtype	109	Care giver	Scale	Input	9	Right	F9	F9
TVs	110	No. of televisions	Scale	Input	4	Right	F5	F5
Computers	111	No. of computers in the home	Scale	Input	5	Right	F6	F6
Internet	112	Do you have internet	Nominal	Input	8	Right	F2	F2
Fammeals	113	Does eat meal together	Nominal	Input	12	Right	F3	F3
Breakfast	114	Did your family have breakfast together today	Nominal	Input	9	Right	F4	F4
TVsnacks	115	Do you snack while watching TV	Nominal	Input	9	Left	A9	A9
Sleep	116	How many hours did the child sleep	Scale	Input	6	Right	F6	F6
Transport	117	How do you get to school	Nominal	Input	4	Left	A9	A9
Activetransport	118	How many minutes does it take you to get to school?	Scale	Input	6	Right	F3	F3
TV1	119	How much time did you spend watching TV yesterday	Scale	Input	4	Right	F3	F3
TV2	120	How much time did you spend watching TV on Sunday?	Scale	Input	4	Right	F3	F3
Screen1	121	How much time did you spend using the computer or playing video games yesterday?	Scale	Input	8	Right	F3	F3
Screen2	122	How much time did you spend using the computer or playing video games on Sunday?	Scale	Input	8	Right	F3	F3
HWM1	123	How much time did you spend doing homework or reading yesterday?	Scale	Input	5	Right	F3	F3
HMW2	124	How much time did you spend doing homework or reading on Sunday?	Scale	Input	5	Right	F3	F3
ACT1	125	Do you play on a sports team / league (organized sports)	Nominal	Input	5	Right	F3	F3
ACT2	126	Do you ever play team sports with you friends in you free time (cricket football etc)	Nominal	Input	5	Left	A5	A5
ACT3	127	Do you take any sports lessons (tennis, swimming or other)	Nominal	Input	5	Left	A5	A5
Householdtype2	128	Care Giver in two categories	Nominal	Input	12	Right	F8.2	F8.2
BMISESinteract	129	BMI SES interaction (BMI *Care giver)	Scale	Input	16	Right	F8.2	F8.2
BMIPAinteract	130	BMI Physical Activity interaction (BMI * total moderte to vigouous activity)	Scale	Input	15	Right	F8.2	F8.2
FatCatClasey	131	Percentage Fat Clasey 2011 Categories	Nominal	Input	14	Right	F8.2	F8.2
FatCatClasey2	132	Percentage fat in 2 categories FM from method of Clasey 2011	Nominal	Input	15	Right	F8.2	F8.2
GENDER	133	Student Gender	Nominal	Input	8	Right	F8.2	F8.2
INTENT1	134	<none>	Scale	Input	14	Right	F8.2	F8.2
MVPA1	135	<none>	Scale	Input	8	Right	F8.2	F8.2
ATTITUDE1	136	<none>	Scale	Input	15	Right	F8.2	F8.2
MD1	137	<none>	Scale	Input	8	Right	F8.2	F8.2
FE1	138	<none>	Scale	Input	8	Right	F8.2	F8.2
MSN1	139	<none>	Scale	Input	8	Right	F8.2	F8.2
MP1	140	<none>	Scale	Input	8	Right	F8.2	F8.2
INTENT2	141	<none>	Scale	Input	8	Right	F8.2	F8.2
MVPA2	142	<none>	Scale	Input	8	Right	F8.2	F8.2
FSN2	143	<none>	Scale	Input	8	Right	F8.2	F8.2
ATTITUDE2	144	<none>	Scale	Input	8	Right	F8.2	F8.2
MR1	145	<none>	Scale	Input	8	Right	F8.2	F8.2
MSN3	146	<none>	Scale	Input	8	Right	F8.2	F8.2
PERC1	147	<none>	Scale	Input	8	Right	F8.2	F8.2
FD1	148	<none>	Scale	Input	8	Right	F8.2	F8.2
MR2	149	<none>	Scale	Input	8	Right	F8.2	F8.2
FR2	150	<none>	Scale	Input	8	Right	F8.2	F8.2
ATTITUDE3	151	<none>	Scale	Input	8	Right	F8.2	F8.2
FR1	152	<none>	Scale	Input	8	Right	F8.2	F8.2
FP1	153	<none>	Scale	Input	8	Right	F8.2	F8.2
FSN1	154	<none>	Scale	Input	8	Right	F8.2	F8.2
MSN2	155	<none>	Scale	Input	8	Right	F8.2	F8.2
ME1	156	<none>	Scale	Input	8	Right	F8.2	F8.2
INTENT3	157	<none>	Scale	Input	8	Right	F8.2	F8.2
MVPA3	158	<none>	Scale	Input	8	Right	F8.2	F8.2
FSN1r	159	<none>	Scale	Input	8	Right	F8.2	F8.2
PERC2	160	<none>	Scale	Input	8	Right	F8.2	F8.2
FSN3	161	<none>	Scale	Input	8	Right	F8.2	F8.2
TINTENT	162	INTENT1+ INTENT2+ INTENT3	Scale	Input	10	Right	F8.2	F8.2
TMVPA	163	Total moderate to vigorous activity	Scale	Input	10	Right	F8.2	F8.2
TATTITUDE	164	ATTITUDE1+ ATTITUDE2+ ATTITUDE3	Scale	Input	11	Right	F8.2	F8.2
TPERC	165	PERC1+ PERC2	Scale	Input	10	Right	F8.2	F8.2
TMSN	166	MSN1+ MSN2+ MSN3	Scale	Input	10	Right	F8.2	F8.2
TFSN	167	FSN1+FSN1r+ FSN2+ FSN3	Scale	Input	10	Right	F8.2	F8.2
TFRRAW	168	<none>	Scale	Input	10	Right	F8.2	F8.2
TMRRAW	169	<none>	Scale	Input	10	Right	F8.2	F8.2
TFR	170	Father's responsiveness	Scale	Input	16	Right	F8.2	F8.2
TMR	171	Mother's responsiveness	Scale	Input	16	Right	F8.2	F8.2
TFD	172	Father's demandingness	Scale	Input	10	Right	F8.2	F8.2
TMD	173	Mother's demandingness	Scale	Input	10	Right	F8.2	F8.2
FATHERSTL	174	Father's Parent style	Nominal	Input	25	Right	F8.2	F8.2
MOTHERSTL	175	Mother's Parent style	Nominal	Input	16	Right	F8.2	F8.2
TFM	176	Father's modelling	Scale	Input	10	Right	F8.2	F8.2
TMM	177	Mother's modelling	Scale	Input	10	Right	F8.2	F8.2
TFE	178	Father's encouragement	Scale	Input	10	Right	F8.2	F8.2
TME	179	Mother's encouragement	Scale	Input	10	Right	F8.2	F8.2
FPRAC	180	Fathers Practice Categories	Nominal	Input	18	Right	F8.2	F8.2
MPRAC	181	Mothers Practice Categories	Nominal	Input	26	Right	F8.2	F8.2
LTINTENT	182	<none>	Scale	Input	10	Right	F8.2	F8.2
LTATT	183	<none>	Scale	Input	10	Right	F8.2	F8.2
LTPERC	184	<none>	Scale	Input	10	Right	F8.2	F8.2
LTMSN	185	<none>	Scale	Input	10	Right	F8.2	F8.2
LTFSN	186	<none>	Scale	Input	10	Right	F8.2	F8.2
LTMVPA	187	<none>	Scale	Input	10	Right	F8.2	F8.2
ParentingData	188	Parenting and activity data	Scale	Input	15	Right	F8.2	F8.2
FirstName	189	<none>	Nominal	Input	12	Left	A12	A12
LastName	190	<none>	Nominal	Input	16	Left	A16	A16
Kilocalorieskcal	191	Kilocalories (kcal)	Scale	Input	11	Right	F11.4	F11.4
Proteing	192	Protein (g)	Scale	Input	11	Right	F11.4	F11.4
Carbohydrateg	193	Carbohydrate (g)	Scale	Input	11	Right	F11.4	F11.4
FatTotalg	194	Fat, Total (g)	Scale	Input	11	Right	F11.4	F11.4
Cholesterolmg	195	Cholesterol (mg)	Scale	Input	11	Right	F11.4	F11.4
SaturatedFatg	196	Saturated Fat (g)	Scale	Input	11	Right	F11.4	F11.4
MonounsaturatedFatg	197	Monounsaturated Fat (g)	Scale	Input	11	Right	F11.4	F11.4
PolyunsaturatedFatg	198	Polyunsaturated Fat (g)	Scale	Input	11	Right	F11.4	F11.4
TransFattyAcidg	199	Trans Fatty Acid (g)	Scale	Input	11	Right	F11.4	F11.4
Sodiummg	200	Sodium (mg)	Scale	Input	11	Right	F11.4	F11.4
Potassiummg	201	Potassium (mg)	Scale	Input	11	Right	F11.4	F11.4
WeightstatusWHO	202	Weight Status WHO	Scale	Input	17	Right	F8.2	F8.2
Weightstatus2WHO	203	Weight Status WHO	Scale	Input	17	Right	F8.2	F8.2
BAZCaregiver	204	BMIz Caregiver interaction	Scale	Input	14	Right	F8.2	F8.2
BAZTMVPA	205	BMIz MVPA interaction	Scale	Input	10	Right	F8.2	F8.2
Waisthigh	206	Waist in 2 categories (high and normal)	Nominal	Input	11	Right	F8.2	F8.2
TMDcaregiver2	207	Interaction between Mother's demandingness and household type	Scale	Input	8	Right	F8.2	F8.2
TFMcaregiver2	208	Interaction between Father's activity modeling and household type	Scale	Input	8	Right	F8.2	F8.2
TMDTFM	209	Interaction between Mother's demandingness and Father's Modelling	Scale	Input	10	Right	F8.2	F8.2
interactionTMDTFM	210	<none>	Scale	Input	19	Right	F8.2	F8.2
interactionTMDCaregiver2	211	<none>	Scale	Input	26	Right	F8.2	F8.2
Fneglectful	212	<none>	Nominal	Input	13	Right	F8.2	F8.2
Fauthoritative	213	<none>	Nominal	Input	16	Right	F8.2	F8.2
Findulgent	214	<none>	Nominal	Input	12	Right	F8.2	F8.2
Fauthoritarian	215	<none>	Nominal	Input	16	Right	F8.2	F8.2
Mneglectful	216	<none>	Nominal	Input	13	Right	F8.2	F8.2
Mindulgent	217	<none>	Nominal	Input	12	Right	F8.2	F8.2
Mauthoritarian	218	<none>	Nominal	Input	16	Right	F8.2	F8.2
Mauthoritative	219	<none>	Nominal	Input	16	Right	F8.2	F8.2
Fneither	220	<none>	Nominal	Input	10	Right	F8.2	F8.2
Fencorageonly	221	<none>	Nominal	Input	15	Right	F8.2	F8.2
Fmodelonly	222	<none>	Nominal	Input	12	Right	F8.2	F8.2
Fboth	223	<none>	Nominal	Input	10	Right	F8.2	F8.2
Mneither	224	<none>	Nominal	Input	10	Right	F8.2	F8.2
Mencorageonly	225	<none>	Nominal	Input	15	Right	F8.2	F8.2
Mmodelonly	226	<none>	Nominal	Input	12	Right	F8.2	F8.2
Mboth	227	<none>	Nominal	Input	10	Right	F8.2	F8.2
KilocaloriesAdj	228	<none>	Scale	Input	17	Right	F8.2	F8.2
BMR	229	<none>	Scale	Input	10	Right	F8.2	F8.2
kilocaloriesBMR	230	<none>	Scale	Input	17	Right	F8.2	F8.2
kilocaloriesBMR2	231	<none>	Scale	Input	18	Right	F8.2	F8.2
FatherPresent	232	<none>	Scale	Input	15	Right	F8.2	F8.2
InterMauthoritarianMneither	233	Interaction Mauthoritarian and Mneither	Scale	Input	8	Right	F8.2	F8.2
InterMindulgentMneither	234	Interaction Mindulgent and Mneither	Scale	Input	25	Right	F8.2	F8.2
InterMneglectfulMneither	235	Interaction Mneglectful and Mneither	Scale	Input	26	Right	F8.2	F8.2
InterMauthoritarianMboth	236	Interaction Mauthoritarian and Mboth	Nominal	Input	8	Right	F8.2	F8.2
InterMindulgentMboth	237	Interaction Mindulgent and Mboth	Nominal	Input	8	Right	F8.2	F8.2
InterMneglectfulMboth	238	Interaction Mneglectful and Mboth	Nominal	Input	8	Right	F8.2	F8.2
InterMauthoritarianMencorageonly	239	Interaction Mauthoritarian and Mencorageonly	Nominal	Input	8	Right	F8.2	F8.2
InterMindulgentMencorageonly	240	Interaction Mindulgent and Mencorageonly	Nominal	Input	8	Right	F8.2	F8.2
InterMneglectfulMencorageonly	241	Interaction Mneglectful and Mencorageonly	Nominal	Input	8	Right	F8.2	F8.2
InterMauthoritarianMmodelonly	242	Interaction Mauthoritarian and Mmodelonly	Nominal	Input	8	Right	F8.2	F8.2
InterMindulgentMmodelonly	243	Interaction Mindulgent and Mmodelonly	Nominal	Input	8	Right	F8.2	F8.2
InterMneglectfulMmodelonly	244	Interaction Mneglectful and Mmodelonly	Nominal	Input	8	Right	F8.2	F8.2
InterFauthoritarianFneither	245	Interaction Fauthoritarian and Fneither	Nominal	Input	8	Right	F8.2	F8.2
InterFindulgentFneither	246	Interaction Findulgent and Fneither	Nominal	Input	8	Right	F8.2	F8.2
InterFneglectfulFneither	247	Interaction Fneglectful and Fneither	Nominal	Input	8	Right	F8.2	F8.2
InterFauthoritarianFboth	248	Interaction Fauthoritarian and Fboth	Nominal	Input	8	Right	F8.2	F8.2
InterFindulgentFboth	249	Interaction Fauthoritarian and Fboth	Nominal	Input	8	Right	F8.2	F8.2
InterFneglectfulFboth	250	Interaction Fneglectful and Fboth	Nominal	Input	8	Right	F8.2	F8.2
InterFauthoritarianFencorageonly	251	Interaction Fauthoritarian and Fencorageonly	Nominal	Input	8	Right	F8.2	F8.2
InterFindulgentFencorageonly	252	Interaction Fauthoritarian and Fencorageonly	Nominal	Input	8	Right	F8.2	F8.2
InterFneglectfulFencorageonly	253	Interaction Fneglectful and Fencorageonly	Nominal	Input	8	Right	F8.2	F8.2
InterFauthoritarianFmodelonly	254	Interaction Fauthoritarian and Fmodelonly	Nominal	Input	8	Right	F8.2	F8.2
InterFindulgentFmodelonly	255	Interaction Findulgent and Fmodelonly	Nominal	Input	8	Right	F8.2	F8.2
InterFneglectfulFmodelonly	256	Interaction Fneglectful and Fmodelonly	Nominal	Input	8	Right	F8.2	F8.2
Mauthoritative2	257	<none>	Nominal	Input	17	Right	F8.2	F8.2
Fauthoritative2	258	<none>	Scale	Input	17	Right	F8.2	F8.2
Variables in the working file
Variable Values
Value		Label
sex	1	male
	2	female
wtstatus2	.0	Normal
	1.0	Overweight
wtstatus3	1.00	Healthy weight
	2.00	Overweight
	3.00	Obese
wtstatus	1	Thin
	2	Normal weight
	3	Overweight
	4	obese
SPBcategory	.00	Normal Systolic Blood Pressure
	1.00	High Normal Systolic Blood Pressure
	2.00	High Systolic Blood Pressure
DBPcategory	.00	Normal Diastolic Blood Pressure
	1.00	High Normal Diastolic Blood Pressure
	2.00	High Diastolic Blood Pressure
Hypertension	0	Normal/High normal SBP or DBP
	1	High SBP or DBP
Hypertension3	.00	Normotensive
	1.00	Prehypertensive
	2.00	Hypertensive
ElevatedSBP	.00	Normal sytolic blood pressure
	1.00	Elevated systolic blood pressure
ElevatedDBP	.00	Normal diastolic blood pressure
	1.00	Elevated diastolic blood pressure
ElevateBP	.00	Normal Blood Pressure
	1.00	Elevated Blood Pressure (systolic/diastolic)
Twinstatus	0	Singleton
	1	Twin
Schooltype	1	Urban
	2	Rural
Race	1	Black
	2	White
	3	Asian
	4	Indian
	5	Mixed
	6	Other
DBPhighnormalnormal	1.00	normal DBP
	2.00	Highnormal DBP
SBPhighnormalnormal	1.00	normal SBP
	2.00	Highnormal SBP
SBPhighvsnormal	1.00	normal SBP
	2.00	High SBP
DBPhighvsnormal	1.00	normal DBP
	2.00	High DBP
Highbpvsothers	.00	Norml/High Normal Blood Pressure
	1.00	Hypertensive
v_merge	1	master only (1)
	2	using only (2)
	3	matched (3)
	4	missing updated (4)
	5	nonmissing conflict (5)
wtobesevsrest	0	normal/overweight
	1	obese
wtoverwtrest	0	normal/obee
	1	overweight
SBPhighvsrest	.00	SBP normal +highnormal
	1.00	SBP high
DBPhighnormalvsrest	.00	DBP normal +DBP high
	1.00	DBP highnormal
DBPhighvsrest	.00	DBP normal +highnormal
	1.00	DBP high
SBPhighnormalvsrest	.00	SBP normal +high
	1.00	SBP highnormal
WAISTCat	1.00	Under 10th percentile
	2.00	Normal
	3.00	75th Percentile
	4.00	90th Percentile
filter_$	0	Not Selected
	1	Selected
Householdtype	1	Mom
	2	Dad
	3	Mom and Dad
	4	Extended family (aunt uncle, grand parent)
	5	Someone else
TVs	1	0
	2	1
	3	2
	4	3
	5	>3
Computers	1	0
	2	1
	3	2
	4	3
	5	>3
Internet	1	yes
	2	no
Fammeals	1	yes
	2	no
	3	Sometimes
Breakfast	1	yes
	2	no
TVsnacks	1	always
	2	most of the time
	3	sometimes
	4	never
Transport	1	Walk
	2	Walk and bus/taxi
	3	bus/taxi
	4	car
	5	other
TV1	0	none
	1	0-30
	2	31-60 mins
	3	1-2 hours
	4	2-3 hours
	5	3-4 hours
	6	4-5 hours
	7	> 5 hours
TV2	0	none
	1	0-30
	2	31-60 mins
	3	1-2 hours
	4	2-3 hours
	5	3-4 hours
	6	4-5 hours
	7	> 5 hours
Screen1	0	none
	1	0-30
	2	31-60 mins
	3	1-2 hours
	4	2-3 hours
	5	3-4 hours
	6	4-5 hours
	7	> 5 hours
Screen2	0	none
	1	0-30
	2	31-60 mins
	3	1-2 hours
	4	2-3 hours
	5	3-4 hours
	6	4-5 hours
	7	> 5 hours
HWM1	0	none
	1	0-30
	2	31-60 mins
	3	1-2 hours
	4	2-3 hours
	5	3-4 hours
	6	4-5 hours
	7	> 5 hours
HMW2	0	none
	1	0-30
	2	31-60 mins
	3	1-2 hours
	4	2-3 hours
	5	3-4 hours
	6	4-5 hours
	7	> 5 hours
ACT1	1	yes
	2	no
	3	occasionally
ACT2	1	yes
	2	no
	3	occasionally
ACT3	1	yes
	2	no
	3	occasionally
	4	no, but intends to
	5	occasionally
Householdtype2	1.00	Single parerent or extended
	2.00	Two parent family
FatCatClasey	1.00	Thin
	2.00	Normal
	3.00	85th Percentile
	4.00	95th Percentile
FatCatClasey2	.00	Normal
	1.00	overfat
GENDER	1.00	MALE
	2.00	FEMALE
INTENT1	1.00	DEFINITELY FALSE
	2.00	FALSE
	3.00	TRUE
	4.00	DEFINITELY TRUE
MVPA1	.00	NEVER
	1.00	SOMETIMES
	2.00	OFTEN
ATTITUDE1	1.00	VERY UNHEALTHY
	2.00	UNHEALTHY
	3.00	HEALTHY
	4.00	VERY HEALTHY
MD1	1.00	MUCH LESS STRICT
	2.00	LESS STRICT
	3.00	ABOUT THE SAME
	4.00	MORE STRICT
	5.00	MUCH MORE STRICT
FE1	.00	NEVER
	1.00	A LITTLE
	2.00	ALOT
MSN1	1.00	DEFINITELY FALSE
	2.00	FALSE
	3.00	TRUE
	4.00	DEFINITELY TRUE
MP1	.00	NEVER
	1.00	A LITTLE
	2.00	ALOT
INTENT2	1.00	DEFINITELY FALSE
	2.00	FALSE
	3.00	TRUE
	4.00	DEFINITELY TRUE
MVPA2	.00	NEVER
	1.00	SOMETIMES
	2.00	OFTEN
FSN2	1.00	DEFINITELY FALSE
	2.00	FALSE
	3.00	TRUE
	4.00	DEFINITELY TRUE
ATTITUDE2	1.00	VERY BAD
	2.00	BAD
	3.00	GOOD
	4.00	VERY GOOD
MR1	.00	NOT AT ALL
	1.00	A LITTLE BIT
	2.00	ALOT
MSN3	1.00	DEFINITELY FALSE
	2.00	FALSE
	3.00	TRUE
	4.00	DEFINITELY TRUE
PERC1	1.00	DEFINITELY FALSE
	2.00	FALSE
	3.00	TRUE
	4.00	DEFINITELY TRUE
FD1	1.00	MUCH LESS STRICT
	2.00	LESS STRICT
	3.00	ABOUT THE SAME
	4.00	MORE STRICT
	5.00	MUCH MORE STRICT
MR2	.00	NOT AT ALL
	1.00	A LITTLE BIT
	2.00	ALOT
FR2	.00	NOT AT ALL
	1.00	A LITTLE BIT
	2.00	ALOT
ATTITUDE3	1.00	NOT AT ALL ENJOYABLE
	2.00	NOT ENJOYABLE
	3.00	ENJOYABLE
	4.00	VERY ENJOYABLE
FR1	.00	NOT AT ALL
	1.00	A LITTLE BIT
	2.00	ALOT
FP1	.00	NEVER
	1.00	A LITTLE
	2.00	ALOT
FSN1	1.00	DEFINITELY FALSE
	2.00	FALSE
	3.00	TRUE
	4.00	DEFINITELY TRUE
MSN2	1.00	DEFINITELY FALSE
	2.00	FALSE
	3.00	TRUE
	4.00	DEFINITELY TRUE
ME1	.00	NEVER
	1.00	A LITTLE
	2.00	ALOT
INTENT3	1.00	DEFINITELY FALSE
	2.00	FALSE
	3.00	TRUE
	4.00	DEFINITELY TRUE
MVPA3	.00	NEVER
	1.00	A LITTLE
	2.00	ALOT
FSN1r	1.00	DEFINITELY FALSE
	2.00	FALSE
	3.00	TRUE
	4.00	DEFINITELY TRUE
PERC2	1.00	DEFINITELY FALSE
	2.00	FALSE
	3.00	TRUE
	4.00	DEFINITELY TRUE
FSN3	1.00	DEFINITELY FALSE
	2.00	FALSE
	3.00	TRUE
	4.00	DEFINITELY TRUE
TFR	1.00	LOW RESPONSIVENESS
	2.00	HIGH RESPONSIVENESS
TMR	1.00	LOW RESPONSIVENESS
	2.00	HIGH RESPONSIVENESS
TFD	1.00	LOW DEMANDINGNESS
	2.00	HIGH DEMANDINGNESS
TMD	1.00	LOW DEMANDINGNESS
	2.00	HIGH DEMANDINGNESS
FATHERSTL	1.00	NEGLECTFUL
	2.00	INDULGENT
	3.00	AUTHORATARIAN
	4.00	AUTHORATATIVE
MOTHERSTL	1.00	NEGLECTFUL
	2.00	INDULGENT
	3.00	AUTHORATARIAN
	4.00	AUTHORATATIVE
TFM	1.00	NON-MODEL
	2.00	MODEL
TMM	1.00	NON-MODEL
	2.00	MODEL
TFE	1.00	NON-ENCOURAGER
	2.00	ENCOURAGER
TME	1.00	NON-ENCOURAGER
	2.00	ENCOURAGER
FPRAC	1.00	NEITHER
	2.00	ENCOURAGE ONLY
	3.00	MODEL ONLY
	4.00	BOTH
MPRAC	1.00	NEITHER
	2.00	ENCOURAGE ONLY
	3.00	MODEL ONLY
	4.00	BOTH
WeightstatusWHO	.00	Normal weight
	1.00	Overweight
	2.00	Obese
Weightstatus2WHO	.00	Normal weight
	1.00	Overweight
